# Supplementary material for: Spatial distribution of ticks and tick-borne pathogens in central Hokkaido, Japan and associated ecological factors revealed by intensive short-term survey in 2024
Source: PLoS One. 2026 May 14;21(5):e0349386. doi: 10.1371/journal.pone.0349386 (PMC13175462; doi:10.1371/journal.pone.0349386)
Supplement: S1 Table — (XLSX) [file pone.0349386.s005.xlsx]

## Sheet: TableS1
Site No.	Ixodes ovatus adult	Ixodes persulcatus adult	Ixodes pavlovskyi adult	Ixodes tanuki adult	Haemaphysalis megaspinosa adult	Haemaphysalis flava adult	Haemaphysalis japonica adult	Haemaphysalis longicornis adult	Haemaphysalis concinna adult	Ixodes spp. nymph	Haemaphysalis spp. nymph	TBEV-positive sampe	YEZV-positive sampe	BJNV-positive sampe	LDB-positive sampe	pLDB-positive sample	RFB-positive sampe
1	2	4	0	0	3	0	0	0	0	1	21	0	0	0	0	0	0
2	63	15	1	0	1	1	0	0	0	1	14	0	1	0	8	1	0
3	29	2	1	0	0	1	0	0	0	0	18	0	0	0	4	0	0
4	40	1	1	0	1	0	0	0	0	0	14	0	0	0	4	1	1
5	64	9	3	1	2	1	0	0	0	5	70	0	0	0	11	2	0
6	17	1	0	0	3	1	0	0	0	0	49	0	0	0	2	0	0
7	143	2	0	0	0	0	0	0	0	1	2	1	0	0	12	0	0
8	0	1	1	0	4	2	0	0	0	1	98	0	0	0	1	1	0
9	4	2	0	0	10	3	0	0	0	5	103	0	0	0	0	0	0
10	64	7	1	0	0	2	0	0	0	2	60	0	0	0	7	0	0
11	5	1	0	0	1	1	0	0	0	0	21	0	0	0	1	0	0
12	23	5	0	0	0	0	0	0	0	8	6	0	0	1	5	2	0
13	34	10	0	0	0	0	0	0	0	2	0	0	0	0	5	2	0
14	66	17	1	0	0	0	0	0	0	2	1	0	0	2	10	3	0
15	9	12	0	0	0	0	0	0	0	3	0	0	0	0	4	2	0
16	70	20	0	0	1	1	0	0	0	5	0	0	0	0	12	3	1
17	60	14	0	0	0	0	0	0	0	0	1	0	0	0	8	2	0
18	193	30	0	0	0	0	0	0	0	0	0	0	0	0	23	4	2
19	137	2	0	0	0	0	0	0	0	0	2	1	0	1	11	0	1
20	1	1	0	0	8	1	0	0	0	1	123	0	0	0	1	0	0
21	0	0	0	0	0	2	0	0	0	0	248	0	0	0	0	0	0
22	0	0	0	0	10	0	0	0	0	0	125	0	0	0	0	0	0
23	0	1	0	0	4	0	0	0	0	1	106	0	0	0	0	0	0
24	29	6	0	0	0	0	0	0	0	0	0	0	0	0	4	1	0
25	37	8	3	0	3	4	0	0	0	0	22	0	0	0	6	2	1
26	0	0	0	0	0	0	0	0	0	0	10	0	0	0	0	0	0
27	0	0	0	0	0	2	0	0	0	1	95	0	0	0	0	0	0
28	0	0	0	0	2	3	0	0	0	1	87	0	0	0	0	0	0
29	4	1	0	0	0	2	0	0	0	0	86	0	0	0	1	0	0
30	0	0	0	0	9	1	0	2	0	1	228	0	0	0	0	0	0
31	0	0	0	0	3	0	0	0	0	0	412	0	0	0	0	0	0
32	11	1	0	0	8	1	3	0	0	4	123	0	0	0	2	0	0
33	66	6	0	0	9	0	6	0	0	7	71	0	2	0	6	1	0
34	70	4	0	0	4	2	0	0	0	2	107	0	0	0	10	0	0
35	31	3	0	0	8	1	3	0	0	5	108	0	0	0	2	0	2
36	43	5	0	0	1	0	0	0	0	2	48	0	0	1	6	1	0
37	8	1	0	0	0	0	0	0	0	2	107	0	0	0	3	1	0
38	12	0	0	0	3	0	0	0	0	2	80	0	0	0	1	0	1
39	9	0	0	0	0	0	0	1	0	0	9	0	0	0	1	0	0
40	1	0	0	0	1	2	0	18	0	0	160	1	0	0	0	0	0
41	1	0	0	0	2	0	0	2	0	0	17	0	0	0	0	0	0
42	0	0	0	0	3	0	0	23	0	0	192	0	0	0	0	0	0
43	0	0	0	0	0	0	0	0	0	0	0	0	0	0	0	0	0
44	10	3	0	0	0	1	0	0	0	0	0	0	0	0	2	0	0
45	75	4	0	0	0	0	0	0	0	0	0	0	0	0	7	0	0
46	28	0	0	0	0	0	0	0	0	0	1	0	1	0	4	0	0
47	27	4	0	0	0	0	0	0	0	2	0	0	1	0	4	1	0
48	14	14	0	0	0	0	0	0	0	0	0	0	0	0	3	1	1
49	13	2	0	0	0	1	0	0	0	0	6	0	0	0	1	0	0
50	9	0	0	0	0	0	0	0	0	0	5	0	0	0	0	0	0
51	4	0	0	0	0	1	0	0	0	0	3	0	0	0	0	0	0
52	0	0	0	0	0	0	0	0	0	0	0	0	0	0	0	0	0
53	2	2	0	0	1	0	0	1	0	2	42	0	1	0	0	0	0
54	0	0	0	0	2	0	0	13	0	1	254	0	0	0	0	0	0
55	4	0	0	0	1	0	0	6	0	0	45	0	0	0	1	0	0
56	6	0	0	0	2	1	0	3	0	0	183	0	0	0	0	0	0
57	0	0	0	0	0	0	0	0	0	0	10	0	0	0	0	0	0
58	0	0	0	0	0	0	0	1	0	0	70	0	0	0	0	0	0
59	14	2	0	0	5	5	0	2	0	0	200	0	0	0	0	0	0
60	1	0	0	0	2	0	0	7	0	0	91	0	0	0	0	0	0
61	0	0	0	0	2	0	0	4	0	1	199	0	0	0	0	0	0
62	0	0	0	0	0	1	0	0	0	0	0	0	0	0	0	0	0
63	40	0	0	0	0	0	0	0	0	0	18	0	0	0	5	0	0
64	3	0	0	0	0	0	0	0	0	0	13	0	0	0	0	0	0
65	2	2	0	0	2	0	3	3	0	0	172	0	0	0	1	1	0
66	82	3	0	0	1	0	0	0	0	3	31	0	0	0	10	2	1
67	0	0	0	0	2	0	2	0	0	0	146	0	0	0	0	0	0
68	39	5	0	0	1	0	2	0	0	0	37	0	0	0	4	1	0
69	1	0	0	0	1	0	1	0	0	1	33	0	0	0	0	0	0
70	1	0	0	0	1	1	0	1	0	0	19	0	0	0	0	0	0
71	40	1	0	0	0	2	1	0	0	0	13	0	0	0	3	0	0
72	0	0	0	0	0	0	0	0	0	0	0	0	0	0	0	0	0
73	0	0	0	0	0	0	0	0	0	0	2	0	0	0	0	0	0
74	4	0	0	0	0	0	0	0	1	0	1	0	0	0	0	0	0
75	20	1	0	0	2	0	0	0	0	0	4	0	0	0	2	0	0
76	1	0	0	0	1	0	0	1	0	0	2	0	0	0	0	0	0
77	5	0	0	0	0	1	0	0	0	0	1	0	0	0	1	0	0
78	4	0	0	0	0	1	0	0	0	0	2	0	0	0	1	0	0
79	97	1	0	0	0	1	0	0	0	0	12	0	0	0	11	0	0
80	5	2	0	0	0	0	0	0	0	0	18	0	0	0	1	0	0
81	7	0	0	0	2	0	0	0	0	0	24	0	0	0	1	0	0
82	3	1	0	0	0	0	0	0	0	0	1	0	0	0	0	0	0
83	1	0	0	0	0	0	0	0	0	0	0	0	0	0	0	0	0
84	4	0	0	0	0	0	0	1	0	0	2	0	0	0	2	0	0
85	2	0	0	0	0	0	0	1	0	0	3	0	0	0	1	0	0
86	37	3	0	0	1	0	0	0	0	0	8	0	0	0	4	1	0
87	26	4	0	0	0	0	0	0	0	0	4	0	0	0	4	1	0
88	4	3	0	0	1	0	2	0	0	0	6	0	0	0	2	1	0
89	76	11	0	0	0	0	1	0	0	0	7	0	0	2	8	2	0
90	9	3	0	0	0	1	0	0	0	0	19	0	0	0	1	1	0
91	2	6	0	0	0	0	0	0	0	0	11	0	0	0	2	1	0
92	10	0	0	0	0	0	0	0	0	0	10	0	0	0	1	0	0
93	3	1	0	0	1	1	0	1	0	0	9	0	0	0	2	1	0
94	43	12	0	0	1	0	0	1	0	0	18	0	0	1	6	1	0
95	3	0	0	0	0	2	0	0	0	0	41	0	0	0	0	0	0
96	8	1	0	0	0	0	0	0	0	0	7	0	0	0	1	0	0
97	0	0	0	0	0	0	0	0	0	0	0	0	0	0	0	0	0
98	0	0	0	0	0	0	0	0	0	0	1	0	0	0	0	0	0
99	0	0	0	0	0	0	0	0	0	0	4	0	0	0	0	0	0
100	1	1	0	0	0	0	0	1	0	0	28	0	0	0	1	1	0
101	4	2	0	0	0	0	0	0	0	0	0	0	0	0	1	0	0
102	11	1	0	0	0	0	0	0	0	1	4	0	0	0	2	0	0
103	15	1	0	0	1	0	0	0	0	1	3	0	0	0	3	0	0
104	15	5	0	0	0	1	0	0	0	1	31	0	1	0	1	1	0
105	24	1	0	0	0	0	0	0	0	0	2	0	0	0	4	0	0
106	1	1	0	0	0	0	0	0	0	0	0	0	0	0	1	0	0
107	17	1	0	0	0	0	0	0	0	0	0	0	0	0	4	1	0
108	4	0	0	0	0	0	0	0	0	0	0	0	0	0	1	0	0
109	18	1	0	0	0	0	0	0	0	0	0	0	0	0	2	0	0
110	4	0	0	0	0	1	0	0	0	0	0	0	0	0	1	0	0
111	1	0	0	0	0	0	0	0	0	0	0	0	0	0	0	0	0
112	37	3	0	0	0	0	0	0	0	0	0	1	0	1	3	1	0
113	10	1	1	0	0	0	0	0	0	0	0	0	0	0	1	0	0
114	6	4	0	0	0	0	0	0	0	0	0	0	0	0	1	0	0
115	1	0	0	0	0	0	0	0	0	0	0	0	0	0	0	0	0
116	0	0	0	0	0	0	0	0	0	0	0	0	0	0	0	0	0
117	1	1	0	0	0	0	0	0	0	0	1	0	0	0	0	0	0
118	0	0	0	0	0	0	0	0	0	0	0	0	0	0	0	0	0
119	0	0	0	0	0	0	0	0	0	0	0	0	0	0	0	0	0
120	0	0	0	0	0	0	0	0	0	0	0	0	0	0	0	0	0
121	0	0	0	0	0	0	0	0	0	0	0	0	0	0	0	0	0
122	3	0	0	0	0	0	0	0	0	0	0	0	0	0	2	0	0
123	7	2	0	0	0	0	0	0	0	0	1	0	0	0	2	0	0
124	6	2	0	0	0	0	0	0	0	0	0	0	0	0	2	0	0
125	20	7	0	0	0	0	0	0	0	1	0	0	0	0	3	1	0
126	22	8	0	0	0	0	0	0	0	0	0	0	0	0	3	1	0
127	24	0	0	0	0	0	0	0	0	0	0	0	0	0	3	0	0
128	33	8	0	0	0	0	0	0	0	0	0	0	0	0	4	0	1
129	0	0	0	0	0	0	0	0	0	0	0	0	0	0	0	0	0
130	2	0	0	0	0	0	0	0	0	0	0	0	0	0	1	0	0
131	0	0	0	0	0	0	0	0	0	0	0	0	0	0	0	0	0
132	6	0	0	0	0	0	0	0	0	0	0	0	0	0	1	0	0
133	15	0	0	0	0	1	0	0	0	0	1	0	0	0	2	0	0
134	12	1	0	0	0	0	0	0	0	0	1	0	0	0	1	0	0
135	15	2	0	0	0	0	0	0	0	0	0	0	0	0	1	0	0
136	0	0	0	0	0	0	0	0	0	0	0	0	0	0	0	0	0
137	22	5	0	0	0	1	0	0	0	0	1	0	0	0	3	0	0
138	51	7	0	0	0	0	0	0	0	0	0	0	0	0	5	0	0
139	18	0	0	0	0	0	0	0	0	0	0	0	0	0	3	0	0
140	174	1	0	0	0	0	0	0	0	0	0	0	1	0	16	0	0
141	35	8	0	0	0	0	0	0	0	0	0	0	0	0	4	1	0
142	22	1	0	0	0	0	0	0	0	0	1	0	0	0	3	0	0
143	3	1	0	0	0	0	0	0	0	0	0	0	0	0	1	0	0
144	33	2	0	0	0	0	0	0	0	0	0	0	0	0	3	0	0
145	112	71	0	0	0	0	0	0	0	1	0	1	0	1	19	7	1
146	5	1	0	0	0	0	0	0	0	0	0	0	0	0	1	0	0
147	84	3	0	0	0	0	0	0	0	0	0	0	0	0	7	0	0
148	120	17	2	0	0	0	0	0	0	0	0	1	0	0	16	2	2
149	22	2	0	0	0	0	0	0	0	0	0	0	0	0	3	0	0
150	42	3	0	0	0	0	0	0	0	0	0	0	0	0	5	0	0
151	14	1	0	0	0	0	0	0	0	0	0	0	0	0	2	0	0
152	13	0	0	0	0	0	0	0	0	0	2	0	0	0	1	0	0
153	5	0	0	0	0	1	0	0	0	0	3	0	0	0	1	0	0
154	3	1	0	0	0	1	0	0	0	0	25	0	0	0	0	0	0
155	17	1	0	0	0	1	0	0	0	0	29	0	0	0	2	0	0
156	6	0	0	0	0	0	0	0	0	0	8	0	0	0	1	0	0
157	11	0	0	0	0	0	0	0	0	0	5	0	0	0	1	0	0
158	37	0	0	0	0	0	0	0	0	1	17	0	0	0	2	0	0
159	39	1	0	0	0	0	0	0	0	0	2	1	0	0	5	1	0
160	7	1	0	0	0	0	0	0	0	3	108	0	0	0	1	0	0
161	135	0	0	0	1	0	0	0	0	0	32	0	0	0	15	0	1
162	27	15	0	0	0	0	0	0	0	0	0	0	0	1	6	2	0
163	59	0	0	0	0	0	0	0	0	0	0	0	0	0	6	0	0
164	21	0	0	0	0	0	0	0	0	0	0	0	0	0	3	0	0
165	0	0	0	0	0	0	0	0	0	0	15	0	0	0	0	0	0
166	3	0	0	0	0	0	0	0	0	0	18	0	0	0	2	0	0
167	8	0	0	0	0	0	0	1	0	0	19	0	0	0	1	0	0
168	7	1	0	0	0	0	0	0	0	0	5	0	0	0	0	0	0
169	51	4	0	0	0	0	0	0	0	0	0	0	0	0	7	1	0
170	67	6	0	0	0	0	0	0	0	0	1	0	0	0	9	1	0
171	37	5	0	0	0	0	0	0	0	0	1	0	0	0	4	0	0
