# Supplementary material for: Spatial distribution of ticks and tick-borne pathogens in central Hokkaido, Japan and associated ecological factors revealed by intensive short-term survey in 2024
Source: PLoS One. 2026 May 14;21(5):e0349386. doi: 10.1371/journal.pone.0349386 (PMC13175462; doi:10.1371/journal.pone.0349386)
Supplement: S2 Table — For positive samples, the mean Ct values are provided. (XLSX) [file pone.0349386.s006.xlsx]

## Sheet: pathogens
sample ID	Species	Stage	Sex	Pooled tick	TBEV	YEZV	BJNV	LDB	RFB
1	I. ovatus	Adult	Female	1	Negative	Negative	Negative	Negative	Negative
2	I. ovatus	Adult	Male	1	Negative	Negative	Negative	Negative	Negative
3	I. persulcatus	Adult	Female	4	Negative	Negative	Negative	Negative	Negative
4	Ixodes spp.	Nymph	-	1	Negative	Negative	Negative	Negative	Negative
5	H. megaspinosa	Adult	Female	2	Negative	Negative	Negative	Negative	Negative
6	H. megaspinosa	Adult	Male	1	Negative	Negative	Negative	Negative	Negative
7	Haemaphysalis spp.	Nymph	-	20	Negative	Negative	Negative	Negative	Negative
8	I. ovatus	Adult	Female	8	Negative	Negative	Negative	38.885	Negative
9	I. ovatus	Adult	Female	8	Negative	Negative	Negative	39.29	Negative
10	I. ovatus	Adult	Female	8	Negative	Negative	Negative	39.86	Negative
11	I. ovatus	Adult	Female	7	Negative	Negative	Negative	38.21	Negative
12	I. ovatus	Adult	Male	8	Negative	Negative	Negative	39.705	Negative
13	I. ovatus	Adult	Male	8	Negative	Negative	Negative	Negative	Negative
14	I. ovatus	Adult	Male	8	Negative	Negative	Negative	38.215	Negative
15	I. ovatus	Adult	Male	7	Negative	25.37	Negative	39.64	Negative
16	I. persulcatus	Adult	Female	6	Negative	Negative	Negative	Negative	Negative
17	I. persulcatus	Adult	Male	9	Negative	Negative	Negative	36.81	Negative
18	I. pavlovskyi	Adult	Male	1	Negative	Negative	Negative	Negative	Negative
19	Ixodes spp.	Nymph	-	1	Negative	Negative	Negative	Negative	Negative
20	H. megaspinosa	Adult	Male	1	Negative	Negative	Negative	Negative	Negative
21	H. flava	Adult	Male	1	Negative	Negative	Negative	Negative	Negative
22	Haemaphysalis spp.	Nymph	-	14	Negative	Negative	Negative	Negative	Negative
23	I. ovatus	Adult	Female	9	Negative	Negative	Negative	38.91	Negative
24	I. ovatus	Adult	Female	8	Negative	Negative	Negative	37.78	Negative
25	I. ovatus	Adult	Male	6	Negative	Negative	Negative	38.285	Negative
26	I. ovatus	Adult	Male	6	Negative	Negative	Negative	39.345	Negative
27	I. persulcatus	Adult	Female	2	Negative	Negative	Negative	Negative	Negative
28	I. pavlovskyi	Adult	Female	1	Negative	Negative	Negative	Negative	Negative
29	H. flava	Adult	Female	1	Negative	Negative	Negative	Negative	Negative
30	Haemaphysalis spp.	Nymph	-	18	Negative	Negative	Negative	Negative	Negative
31	I. ovatus	Adult	Female	10	Negative	Negative	Negative	38.045	36.455
32	I. ovatus	Adult	Female	10	Negative	Negative	Negative	37.325	Negative
33	I. ovatus	Adult	Female	10	Negative	Negative	Negative	39.435	Negative
34	I. ovatus	Adult	Male	10	Negative	Negative	Negative	Negative	Negative
35	I. persulcatus	Adult	Female	1	Negative	Negative	Negative	35.17	Negative
36	I. pavlovskyi	Adult	Male	1	Negative	Negative	Negative	Negative	Negative
37	H. megaspinosa	Adult	Female	1	Negative	Negative	Negative	Negative	Negative
38	Haemaphysalis spp.	Nymph	-	14	Negative	Negative	Negative	Negative	Negative
39	I. ovatus	Adult	Female	9	Negative	Negative	Negative	35.17	Negative
40	I. ovatus	Adult	Female	9	Negative	Negative	Negative	39.48	Negative
41	I. ovatus	Adult	Female	9	Negative	Negative	Negative	38.64	Negative
42	I. ovatus	Adult	Female	8	Negative	Negative	Negative	Negative	Negative
43	I. ovatus	Adult	Female	8	Negative	Negative	Negative	39.895	Negative
44	I. ovatus	Adult	Male	7	Negative	Negative	Negative	41.7	Negative
45	I. ovatus	Adult	Male	7	Negative	Negative	Negative	39.59	Negative
46	I. ovatus	Adult	Male	7	Negative	Negative	Negative	39.78	Negative
47	I. persulcatus	Adult	Female	4	Negative	Negative	Negative	37.7	Negative
48	I. persulcatus	Adult	Male	5	Negative	Negative	Negative	39.015	Negative
49	I. pavlovskyi	Adult	Male	3	Negative	Negative	Negative	38.945	Negative
50	I. tanuki	Adult	Female	1	Negative	Negative	Negative	Negative	Negative
51	Ixodes spp.	Nymph	-	5	Negative	Negative	Negative	33.51	Negative
52	H. megaspinosa	Adult	Female	1	Negative	Negative	Negative	Negative	Negative
53	H. flava	Adult	Female	1	Negative	Negative	Negative	Negative	Negative
54	Haemaphysalis spp.	Nymph	-	20	Negative	Negative	Negative	Negative	Negative
55	Haemaphysalis spp.	Nymph	-	20	Negative	Negative	Negative	Negative	Negative
56	Haemaphysalis spp.	Nymph	-	15	Negative	Negative	Negative	Negative	Negative
57	Haemaphysalis spp.	Nymph	-	16	Negative	Negative	Negative	Negative	Negative
58	I. ovatus	Adult	Female	9	Negative	Negative	Negative	39.255	Negative
59	I. ovatus	Adult	Male	8	Negative	Negative	Negative	41.4	Negative
60	H. megaspinosa	Adult	Male	1	Negative	Negative	Negative	Negative	Negative
61	I. persulcatus	Adult	Male	1	Negative	Negative	Negative	Negative	Negative
62	H. megaspinosa	Adult	Female	3	Negative	Negative	Negative	Negative	Negative
63	H. flava	Adult	Female	1	Negative	Negative	Negative	Negative	Negative
64	Haemaphysalis spp.	Nymph	-	20	Negative	Negative	Negative	Negative	Negative
65	Haemaphysalis spp.	Nymph	-	20	Negative	Negative	Negative	Negative	Negative
66	Haemaphysalis spp.	Nymph	-	9	Negative	Negative	Negative	Negative	Negative
67	I. ovatus	Adult	Female	10	Negative	Negative	Negative	38.895	Negative
68	I. ovatus	Adult	Female	10	Negative	Negative	Negative	39.61	Negative
69	I. ovatus	Adult	Female	9	Negative	Negative	Negative	37.805	Negative
70	I. ovatus	Adult	Female	9	Negative	Negative	Negative	Negative	Negative
71	I. ovatus	Adult	Female	9	Negative	Negative	Negative	39.42	Negative
72	I. ovatus	Adult	Female	9	Negative	Negative	Negative	39.515	Negative
73	I. ovatus	Adult	Female	9	Negative	Negative	Negative	39.64	Negative
74	I. ovatus	Adult	Female	9	Negative	Negative	Negative	40.355	Negative
75	I. ovatus	Adult	Male	10	Negative	Negative	Negative	Negative	Negative
76	I. ovatus	Adult	Male	10	27.62	Negative	Negative	40.74	Negative
77	I. ovatus	Adult	Male	10	Negative	Negative	Negative	40.53	Negative
78	I. ovatus	Adult	Male	10	Negative	Negative	Negative	Negative	Negative
79	I. ovatus	Adult	Male	10	Negative	Negative	Negative	39.105	Negative
80	I. ovatus	Adult	Male	10	Negative	Negative	Negative	40.2	Negative
81	I. ovatus	Adult	Male	9	Negative	Negative	Negative	40.1	Negative
82	I. persulcatus	Adult	Female	2	Negative	Negative	Negative	Negative	Negative
83	Ixodes spp.	Nymph	-	1	Negative	Negative	Negative	Negative	Negative
84	Haemaphysalis spp.	Nymph	-	2	Negative	Negative	Negative	Negative	Negative
85	I. persulcatus	Adult	Male	1	Negative	Negative	Negative	39.065	Negative
86	I. pavlovskyi	Adult	Male	1	Negative	Negative	Negative	Negative	Negative
87	Ixodes spp.	Nymph	-	1	Negative	Negative	Negative	Negative	Negative
88	H. megaspinosa	Adult	Female	3	Negative	Negative	Negative	Negative	Negative
89	H. megaspinosa	Adult	Male	1	Negative	Negative	Negative	Negative	Negative
90	H. flava	Adult	Female	1	Negative	Negative	Negative	Negative	Negative
91	H. flava	Adult	Male	1	Negative	Negative	Negative	Negative	Negative
92	Haemaphysalis spp.	Nymph	-	20	Negative	Negative	Negative	Negative	Negative
93	Haemaphysalis spp.	Nymph	-	20	Negative	Negative	Negative	Negative	Negative
94	Haemaphysalis spp.	Nymph	-	18	Negative	Negative	Negative	Negative	Negative
95	Haemaphysalis spp.	Nymph	-	20	Negative	Negative	Negative	Negative	Negative
96	Haemaphysalis spp.	Nymph	-	18	Negative	Negative	Negative	Negative	Negative
97	I. ovatus	Adult	Female	4	Negative	Negative	Negative	Negative	Negative
98	I. persulcatus	Adult	Female	2	Negative	Negative	Negative	Negative	Negative
99	Ixodes spp.	Nymph	-	5	Negative	Negative	Negative	Negative	Negative
100	H. megaspinosa	Adult	Female	10	Negative	Negative	Negative	Negative	Negative
101	H. flava	Adult	Female	2	Negative	Negative	Negative	Negative	Negative
102	H. flava	Adult	Male	1	Negative	Negative	Negative	Negative	Negative
103	Haemaphysalis spp.	Nymph	-	17	Negative	Negative	Negative	Negative	Negative
104	Haemaphysalis spp.	Nymph	-	17	Negative	Negative	Negative	Negative	Negative
105	Haemaphysalis spp.	Nymph	-	17	Negative	Negative	Negative	Negative	Negative
106	Haemaphysalis spp.	Nymph	-	17	Negative	Negative	Negative	Negative	Negative
107	Haemaphysalis spp.	Nymph	-	17	Negative	Negative	Negative	Negative	Negative
108	Haemaphysalis spp.	Nymph	-	14	Negative	Negative	Negative	Negative	Negative
109	I. ovatus	Adult	Female	10	Negative	Negative	Negative	37.895	Negative
110	I. ovatus	Adult	Female	9	Negative	Negative	Negative	37.845	Negative
111	I. ovatus	Adult	Female	9	Negative	Negative	Negative	39.01	Negative
112	I. ovatus	Adult	Male	9	Negative	Negative	Negative	38.515	Negative
113	I. ovatus	Adult	Male	9	Negative	Negative	Negative	40.365	Negative
114	I. ovatus	Adult	Male	9	Negative	Negative	Negative	39.4	Negative
115	I. ovatus	Adult	Male	9	Negative	Negative	Negative	40.83	Negative
116	I. persulcatus	Adult	Female	5	Negative	Negative	Negative	Negative	Negative
117	I. persulcatus	Adult	Male	2	Negative	Negative	Negative	Negative	Negative
118	I. pavlovskyi	Adult	Female	1	Negative	Negative	Negative	Negative	Negative
119	Ixodes spp.	Nymph	-	2	Negative	Negative	Negative	Negative	Negative
120	H. flava	Adult	Female	1	Negative	Negative	Negative	Negative	Negative
121	H. flava	Adult	Male	1	Negative	Negative	Negative	Negative	Negative
122	Haemaphysalis spp.	Nymph	-	25	Negative	Negative	Negative	Negative	Negative
123	Haemaphysalis spp.	Nymph	-	25	Negative	Negative	Negative	Negative	Negative
124	Haemaphysalis spp.	Nymph	-	10	Negative	Negative	Negative	Negative	Negative
125	I. ovatus	Adult	Female	5	Negative	Negative	Negative	37.575	Negative
126	I. persulcatus	Adult	Male	1	Negative	Negative	Negative	Negative	Negative
127	H. megaspinosa	Adult	Female	1	Negative	Negative	Negative	Negative	Negative
128	H. flava	Adult	Female	1	Negative	Negative	Negative	Negative	Negative
129	Haemaphysalis spp.	Nymph	-	21	Negative	Negative	Negative	Negative	Negative
130	I. ovatus	Adult	Female	6	Negative	Negative	Negative	Negative	Negative
131	I. ovatus	Adult	Female	6	Negative	Negative	Negative	39.615	Negative
132	I. ovatus	Adult	Male	6	Negative	Negative	Negative	38.2	Negative
133	I. ovatus	Adult	Male	5	Negative	Negative	Negative	Negative	Negative
134	I. persulcatus	Adult	Female	3	Negative	Negative	Negative	32.72	Negative
135	I. persulcatus	Adult	Male	2	Negative	Negative	Negative	32.72	Negative
136	Ixodes spp.	Nymph	-	8	Negative	Negative	23.6	35.43	Negative
137	Haemaphysalis spp.	Nymph	-	6	Negative	Negative	Negative	Negative	Negative
138	I. ovatus	Adult	Female	10	Negative	Negative	Negative	36.605	Negative
139	I. ovatus	Adult	Female	10	Negative	Negative	Negative	37.88	Negative
140	I. ovatus	Adult	Male	7	Negative	Negative	Negative	39.125	Negative
141	I. ovatus	Adult	Male	7	Negative	Negative	Negative	Negative	Negative
142	I. persulcatus	Adult	Female	4	Negative	Negative	Negative	35.245	Negative
143	I. persulcatus	Adult	Male	6	Negative	Negative	Negative	35.45	Negative
144	Ixodes spp.	Nymph	-	1	Negative	Negative	Negative	Negative	Negative
145	I. ovatus	Adult	Female	9	Negative	Negative	Negative	39.525	Negative
146	I. ovatus	Adult	Female	9	Negative	Negative	Negative	36.135	Negative
147	I. ovatus	Adult	Female	8	Negative	Negative	Negative	37.59	Negative
148	I. ovatus	Adult	Female	8	Negative	Negative	Negative	39.51	Negative
149	I. ovatus	Adult	Female	7	Negative	Negative	Negative	38.625	Negative
150	I. ovatus	Adult	Male	8	Negative	Negative	Negative	37.765	Negative
151	I. ovatus	Adult	Male	8	Negative	Negative	Negative	Negative	Negative
152	I. ovatus	Adult	Male	8	Negative	Negative	Negative	38.745	Negative
153	I. persulcatus	Adult	Female	6	Negative	Negative	Negative	35.65	Negative
154	I. persulcatus	Adult	Female	5	Negative	Negative	24.67	34.78	Negative
155	I. persulcatus	Adult	Male	6	Negative	Negative	15.97	37.34	Negative
156	I. pavlovskyi	Adult	Female	1	Negative	Negative	Negative	Negative	Negative
157	Ixodes spp.	Nymph	-	2	Negative	Negative	Negative	Negative	Negative
158	Haemaphysalis spp.	Nymph	-	1	Negative	Negative	Negative	Negative	Negative
159	I. ovatus	Adult	Female	4	Negative	Negative	Negative	39.5	Negative
160	I. ovatus	Adult	Male	5	Negative	Negative	Negative	39.095	Negative
161	I. persulcatus	Adult	Female	10	Negative	Negative	Negative	34.745	Negative
162	I. persulcatus	Adult	Male	2	Negative	Negative	Negative	35.785	Negative
163	Ixodes spp.	Nymph	-	3	Negative	Negative	Negative	Negative	Negative
164	I. ovatus	Adult	Female	9	Negative	Negative	Negative	38.58	Negative
165	I. ovatus	Adult	Female	9	Negative	Negative	Negative	38.16	Negative
166	I. ovatus	Adult	Female	9	Negative	Negative	Negative	38.775	Negative
167	I. ovatus	Adult	Female	8	Negative	Negative	Negative	35.98	Negative
168	I. ovatus	Adult	Female	7	Negative	Negative	Negative	37.45	Negative
169	I. ovatus	Adult	Male	9	Negative	Negative	Negative	39.2	Negative
170	I. ovatus	Adult	Male	9	Negative	Negative	Negative	38.73	Negative
171	I. ovatus	Adult	Male	9	Negative	Negative	Negative	38.07	Negative
172	I. persulcatus	Adult	Female	9	Negative	Negative	Negative	37.535	30.6
173	I. persulcatus	Adult	Male	5	Negative	Negative	Negative	39.1	Negative
174	I. persulcatus	Adult	Male	6	Negative	Negative	Negative	38.635	Negative
175	Ixodes spp.	Nymph	-	3	Negative	Negative	Negative	39.945	Negative
176	H. megaspinosa	Adult	Female	1	Negative	Negative	Negative	Negative	Negative
177	H. flava	Adult	Female	1	Negative	Negative	Negative	Negative	Negative
178	I. ovatus	Adult	Female	7	Negative	Negative	Negative	38.715	Negative
179	I. ovatus	Adult	Female	7	Negative	Negative	Negative	37.55	Negative
180	I. ovatus	Adult	Female	7	Negative	Negative	Negative	39.59	Negative
181	I. ovatus	Adult	Female	6	Negative	Negative	Negative	Negative	Negative
182	I. ovatus	Adult	Male	9	Negative	Negative	Negative	39.02	Negative
183	I. ovatus	Adult	Male	8	Negative	Negative	Negative	38.775	Negative
184	I. ovatus	Adult	Male	6	Negative	Negative	Negative	36.875	Negative
185	I. persulcatus	Adult	Female	6	Negative	Negative	Negative	38.64	Negative
186	I. persulcatus	Adult	Male	8	Negative	Negative	Negative	35.32	Negative
187	Haemaphysalis spp.	Nymph	-	1	Negative	Negative	Negative	Negative	Negative
188	I. ovatus	Adult	Female	10	Negative	Negative	Negative	39.38	Negative
189	I. ovatus	Adult	Female	10	Negative	Negative	Negative	39.18	Negative
190	I. ovatus	Adult	Female	10	Negative	Negative	Negative	38.295	Negative
191	I. ovatus	Adult	Female	10	Negative	Negative	Negative	37.785	Negative
192	I. ovatus	Adult	Female	10	Negative	Negative	Negative	37.225	Negative
193	I. ovatus	Adult	Female	10	Negative	Negative	Negative	37.47	Negative
194	I. ovatus	Adult	Female	10	Negative	Negative	Negative	39.25	Negative
195	I. ovatus	Adult	Female	10	Negative	Negative	Negative	36.035	Negative
196	I. ovatus	Adult	Female	10	Negative	Negative	Negative	37.94	Negative
197	I. ovatus	Adult	Female	6	Negative	Negative	Negative	39.45	Negative
198	I. ovatus	Adult	Male	10	Negative	Negative	Negative	39.95	Negative
199	I. ovatus	Adult	Male	10	Negative	Negative	Negative	38.385	Negative
200	I. ovatus	Adult	Male	10	Negative	Negative	Negative	Negative	Negative
201	I. ovatus	Adult	Male	10	Negative	Negative	Negative	37.795	Negative
202	I. ovatus	Adult	Male	10	Negative	Negative	Negative	34.68	Negative
203	I. ovatus	Adult	Male	10	Negative	Negative	Negative	35.02	30.515
204	I. ovatus	Adult	Male	10	Negative	Negative	Negative	36.07	Negative
205	I. ovatus	Adult	Male	10	Negative	Negative	Negative	35.965	Negative
206	I. ovatus	Adult	Male	10	Negative	Negative	Negative	38.14	Negative
207	I. ovatus	Adult	Male	7	Negative	Negative	Negative	38.075	Negative
208	I. persulcatus	Adult	Female	6	Negative	Negative	Negative	36.62	Negative
209	I. persulcatus	Adult	Female	6	Negative	Negative	Negative	37.74	38.34
210	I. persulcatus	Adult	Male	9	Negative	Negative	Negative	37.635	Negative
211	I. persulcatus	Adult	Male	9	Negative	Negative	Negative	37.355	Negative
212	I. ovatus	Adult	Female	9	Negative	Negative	Negative	Negative	31.505
213	I. ovatus	Adult	Female	9	Negative	Negative	26.85	38.32	Negative
214	I. ovatus	Adult	Female	9	26.86	Negative	Negative	Negative	Negative
215	I. ovatus	Adult	Female	9	Negative	Negative	Negative	Negative	Negative
216	I. ovatus	Adult	Female	9	Negative	Negative	Negative	41.16	Negative
217	I. ovatus	Adult	Female	9	Negative	Negative	Negative	36.395	Negative
218	I. ovatus	Adult	Female	9	Negative	Negative	Negative	38.44	Negative
219	I. ovatus	Adult	Female	8	Negative	Negative	Negative	38.59	Negative
220	I. ovatus	Adult	Male	10	Negative	Negative	Negative	38.71	Negative
221	I. ovatus	Adult	Male	10	Negative	Negative	Negative	40.31	Negative
222	I. ovatus	Adult	Male	9	Negative	Negative	Negative	39.47	Negative
223	I. ovatus	Adult	Male	9	Negative	Negative	Negative	39.765	Negative
224	I. ovatus	Adult	Male	9	Negative	Negative	Negative	Negative	Negative
225	I. ovatus	Adult	Male	9	Negative	Negative	Negative	38.12	Negative
226	I. ovatus	Adult	Male	10	Negative	Negative	Negative	38.65	Negative
227	I. persulcatus	Adult	Female	2	Negative	Negative	Negative	Negative	Negative
228	Haemaphysalis spp.	Nymph	-	6	Negative	Negative	Negative	Negative	Negative
229	I. ovatus	Adult	Female	1	Negative	Negative	Negative	37.145	Negative
230	I. persulcatus	Adult	Female	1	Negative	Negative	Negative	Negative	Negative
231	H. megaspinosa	Adult	Female	5	Negative	Negative	Negative	Negative	Negative
232	H. megaspinosa	Adult	Male	3	Negative	Negative	Negative	Negative	Negative
233	Haemaphysalis spp.	Nymph	-	63	Negative	Negative	Negative	Negative	Negative
234	Haemaphysalis spp.	Nymph	-	60	Negative	Negative	Negative	Negative	Negative
235	H. flava	Adult	Male	1	Negative	Negative	Negative	Negative	Negative
236	H. flava	Adult	Female	1	Negative	Negative	Negative	Negative	Negative
237	H. flava	Adult	Male	1	Negative	Negative	Negative	Negative	Negative
238	Haemaphysalis spp.	Nymph	-	100	Negative	Negative	Negative	Negative	Negative
239	Haemaphysalis spp.	Nymph	-	100	Negative	Negative	Negative	Negative	Negative
240	Haemaphysalis spp.	Nymph	-	48	Negative	Negative	Negative	Negative	Negative
241	H. megaspinosa	Adult	Female	7	Negative	Negative	Negative	Negative	Negative
242	H. megaspinosa	Adult	Male	3	Negative	Negative	Negative	Negative	Negative
243	Haemaphysalis spp.	Nymph	-	90	Negative	Negative	Negative	Negative	Negative
244	Haemaphysalis spp.	Nymph	-	23	Negative	Negative	Negative	Negative	Negative
245	I. persulcatus	Adult	Female	1	Negative	Negative	Negative	Negative	Negative
246	Ixodes spp.	Nymph	-	1	Negative	Negative	Negative	Negative	Negative
247	H. megaspinosa	Adult	Female	1	Negative	Negative	Negative	Negative	Negative
248	H. megaspinosa	Adult	Male	3	Negative	Negative	Negative	Negative	Negative
249	Haemaphysalis spp.	Nymph	-	100	Negative	Negative	Negative	Negative	Negative
250	I. ovatus	Adult	Female	10	Negative	Negative	Negative	39.245	Negative
251	I. ovatus	Adult	Female	10	Negative	Negative	Negative	38.125	Negative
252	I. ovatus	Adult	Male	9	Negative	Negative	Negative	38.2	Negative
253	I. persulcatus	Adult	Female	4	Negative	Negative	Negative	35.7	Negative
254	I. persulcatus	Adult	Male	2	Negative	Negative	Negative	Negative	Negative
255	I. ovatus	Adult	Female	8	Negative	Negative	Negative	41.08	Negative
256	I. ovatus	Adult	Female	7	Negative	Negative	Negative	41.76	Negative
257	I. ovatus	Adult	Female	7	Negative	Negative	Negative	38.75	Negative
258	I. ovatus	Adult	Male	8	Negative	Negative	Negative	Negative	Negative
259	I. ovatus	Adult	Male	7	Negative	Negative	Negative	Negative	Negative
260	I. persulcatus	Adult	Female	3	Negative	Negative	Negative	32.96	Negative
261	I. persulcatus	Adult	Male	5	Negative	Negative	Negative	38.725	Negative
262	I. pavlovskyi	Adult	Female	1	Negative	Negative	Negative	Negative	26.78
263	I. pavlovskyi	Adult	Male	2	Negative	Negative	Negative	31.735	Negative
264	H. megaspinosa	Adult	Female	2	Negative	Negative	Negative	Negative	Negative
265	H. megaspinosa	Adult	Male	1	Negative	Negative	Negative	Negative	Negative
266	H. flava	Adult	Female	1	Negative	Negative	Negative	Negative	Negative
267	H. flava	Adult	Male	3	Negative	Negative	Negative	Negative	Negative
268	Haemaphysalis spp.	Nymph	-	22	Negative	Negative	Negative	Negative	Negative
269	H. flava	Adult	Female	1	Negative	Negative	Negative	Negative	Negative
270	H. flava	Adult	Male	1	Negative	Negative	Negative	Negative	Negative
271	Ixodes spp.	Nymph	-	1	Negative	Negative	Negative	Negative	Negative
272	H. megaspinosa	Adult	Female	2	Negative	Negative	Negative	Negative	Negative
273	H. flava	Adult	Female	1	Negative	Negative	Negative	Negative	Negative
274	H. flava	Adult	Male	2	Negative	Negative	Negative	Negative	Negative
275	I. ovatus	Adult	Female	1	Negative	Negative	Negative	Negative	Negative
276	I. ovatus	Adult	Male	3	Negative	Negative	Negative	40.415	Negative
277	I. persulcatus	Adult	Female	1	Negative	Negative	Negative	Negative	Negative
278	H. flava	Adult	Female	2	Negative	Negative	Negative	Negative	Negative
279	Ixodes spp.	Nymph	-	1	Negative	Negative	Negative	Negative	Negative
280	H. megaspinosa	Adult	Female	5	Negative	Negative	Negative	Negative	Negative
281	H. megaspinosa	Adult	Male	4	Negative	Negative	Negative	Negative	Negative
282	H. flava	Adult	Female	1	Negative	Negative	Negative	Negative	Negative
283	H. longicornis	Adult	Female	2	Negative	Negative	Negative	Negative	Negative
284	H. megaspinosa	Adult	Female	1	Negative	Negative	Negative	Negative	Negative
285	H. megaspinosa	Adult	Male	2	Negative	Negative	Negative	Negative	Negative
286	I. ovatus	Adult	Female	4	Negative	Negative	Negative	39.91	Negative
287	I. ovatus	Adult	Male	7	Negative	Negative	Negative	Negative	Negative
288	I. persulcatus	Adult	Male	1	Negative	Negative	Negative	Negative	Negative
289	Ixodes spp.	Nymph	-	4	Negative	Negative	Negative	33.955	Negative
290	H. megaspinosa	Adult	Female	5	Negative	Negative	Negative	Negative	Negative
291	H. megaspinosa	Adult	Male	3	Negative	Negative	Negative	Negative	Negative
292	H. flava	Adult	Male	1	Negative	Negative	Negative	Negative	Negative
293	H. japonica	Adult	Female	1	Negative	Negative	Negative	Negative	Negative
294	H. japonica	Adult	Male	2	Negative	Negative	Negative	Negative	Negative
295	I. ovatus	Adult	Female	9	Negative	35.82	Negative	39.36	Negative
296	I. ovatus	Adult	Female	9	Negative	Negative	Negative	38.325	Negative
297	I. ovatus	Adult	Female	8	Negative	Negative	Negative	37.835	Negative
298	I. ovatus	Adult	Male	10	Negative	Negative	Negative	Negative	Negative
299	I. ovatus	Adult	Male	10	Negative	29.79	Negative	38.46	Negative
300	I. ovatus	Adult	Male	10	Negative	Negative	Negative	Negative	Negative
301	I. ovatus	Adult	Male	10	Negative	Negative	Negative	39.375	Negative
302	I. persulcatus	Adult	Male	6	Negative	Negative	Negative	41.18	Negative
303	Ixodes spp.	Nymph	-	7	Negative	Negative	Negative	Negative	Negative
304	H. megaspinosa	Adult	Female	7	Negative	Negative	Negative	Negative	Negative
305	H. megaspinosa	Adult	Male	2	Negative	Negative	Negative	Negative	Negative
306	H. japonica	Adult	Female	5	Negative	Negative	Negative	Negative	Negative
307	H. japonica	Adult	Male	1	Negative	Negative	Negative	Negative	Negative
308	I. ovatus	Adult	Female	8	Negative	Negative	Negative	37.53	Negative
309	I. ovatus	Adult	Female	8	Negative	Negative	Negative	38.6	Negative
310	I. ovatus	Adult	Female	8	Negative	Negative	Negative	36.545	Negative
311	I. ovatus	Adult	Female	8	Negative	Negative	Negative	38.635	Negative
312	I. ovatus	Adult	Male	10	Negative	Negative	Negative	Negative	Negative
313	I. ovatus	Adult	Male	9	Negative	Negative	Negative	38.5	Negative
314	I. ovatus	Adult	Male	9	Negative	Negative	Negative	39.375	Negative
315	I. ovatus	Adult	Male	8	Negative	Negative	Negative	39.39	Negative
316	I. persulcatus	Adult	Female	1	Negative	Negative	Negative	Negative	Negative
317	I. persulcatus	Adult	Male	3	Negative	Negative	Negative	Negative	Negative
318	Ixodes spp.	Nymph	-	2	Negative	Negative	Negative	34.985	Negative
319	H. megaspinosa	Adult	Female	3	Negative	Negative	Negative	32.13	Negative
320	H. megaspinosa	Adult	Male	1	Negative	Negative	Negative	Negative	Negative
321	H. flava	Adult	Female	2	Negative	Negative	Negative	Negative	Negative
322	I. ovatus	Adult	Female	6	Negative	Negative	Negative	Negative	36.25
323	I. ovatus	Adult	Female	6	Negative	Negative	Negative	Negative	Negative
324	I. ovatus	Adult	Male	10	Negative	Negative	Negative	39.2	Negative
325	I. ovatus	Adult	Male	9	Negative	Negative	Negative	39.95	Negative
326	I. persulcatus	Adult	Female	1	Negative	Negative	Negative	Negative	Negative
327	I. persulcatus	Adult	Male	1	Negative	Negative	Negative	Negative	Negative
328	H. megaspinosa	Adult	Female	5	Negative	Negative	Negative	Negative	Negative
329	H. megaspinosa	Adult	Male	3	Negative	Negative	Negative	Negative	Negative
330	Ixodes spp.	Nymph	-	5	Negative	Negative	Negative	Negative	30.36
331	H. flava	Adult	Female	1	Negative	Negative	Negative	Negative	Negative
332	H. japonica	Adult	Female	2	Negative	Negative	Negative	Negative	Negative
333	H. japonica	Adult	Male	1	Negative	Negative	Negative	Negative	Negative
334	I. ovatus	Adult	Female	9	Negative	Negative	Negative	40.83	Negative
335	I. ovatus	Adult	Female	8	Negative	Negative	Negative	37.965	Negative
336	I. ovatus	Adult	Female	8	Negative	Negative	Negative	39.955	Negative
337	I. ovatus	Adult	Male	9	Negative	Negative	Negative	40.565	Negative
338	I. ovatus	Adult	Male	8	Negative	Negative	Negative	39.43	Negative
339	I. persulcatus	Adult	Female	1	Negative	Negative	Negative	Negative	Negative
340	I. persulcatus	Adult	Male	4	Negative	Negative	24.75	34.46	Negative
341	Ixodes spp.	Nymph	-	2	Negative	Negative	Negative	Negative	Negative
342	H. megaspinosa	Adult	Male	1	Negative	Negative	Negative	Negative	Negative
343	I. ovatus	Adult	Female	3	Negative	Negative	Negative	39.655	Negative
344	I. ovatus	Adult	Male	5	Negative	Negative	Negative	39.805	Negative
345	I. persulcatus	Adult	Female	1	Negative	Negative	Negative	32.165	Negative
346	Ixodes spp.	Nymph	-	2	Negative	Negative	Negative	Negative	Negative
347	I. ovatus	Adult	Female	6	Negative	Negative	Negative	Negative	Negative
348	I. ovatus	Adult	Male	5	Negative	Negative	Negative	41.07	Negative
349	Ixodes spp.	Nymph	-	2	Negative	Negative	Negative	Negative	28.42
350	H. megaspinosa	Adult	Female	3	Negative	Negative	Negative	Negative	Negative
351	I. ovatus	Adult	Female	8	Negative	Negative	Negative	40.83	Negative
352	I. ovatus	Adult	Male	1	Negative	Negative	Negative	Negative	Negative
353	H. longicornis	Adult	Female	1	Negative	Negative	Negative	Negative	Negative
354	I. ovatus	Adult	Female	1	Negative	Negative	Negative	Negative	Negative
355	H. megaspinosa	Adult	Female	1	Negative	Negative	Negative	Negative	Negative
356	H. flava	Adult	Female	2	Negative	Negative	Negative	Negative	Negative
357	H. longicornis	Adult	Female	9	Negative	Negative	Negative	Negative	Negative
358	H. longicornis	Adult	Female	9	Negative	Negative	Negative	Negative	Negative
359	I. ovatus	Adult	Female	1	Negative	Negative	Negative	Negative	Negative
360	H. megaspinosa	Adult	Female	1	Negative	Negative	Negative	Negative	Negative
361	H. megaspinosa	Adult	Male	1	Negative	Negative	Negative	Negative	Negative
362	H. longicornis	Adult	Female	2	Negative	Negative	Negative	Negative	Negative
363	H. megaspinosa	Adult	Female	1	Negative	Negative	Negative	Negative	Negative
364	H. megaspinosa	Adult	Male	2	Negative	Negative	Negative	Negative	Negative
365	H. longicornis	Adult	Female	8	Negative	Negative	Negative	Negative	Negative
366	H. longicornis	Adult	Female	8	Negative	Negative	Negative	Negative	Negative
367	H. longicornis	Adult	Female	7	Negative	Negative	Negative	Negative	Negative
368	I. ovatus	Adult	Female	3	Negative	Negative	Negative	Negative	Negative
369	I. ovatus	Adult	Male	2	Negative	Negative	Negative	37.635	Negative
370	I. persulcatus	Adult	Female	2	Negative	Negative	Negative	Negative	Negative
371	H. flava	Adult	Female	1	Negative	Negative	Negative	38.545	Negative
372	I. ovatus	Adult	Female	10	Negative	Negative	Negative	38.48	Negative
373	I. ovatus	Adult	Female	10	Negative	Negative	Negative	38.78	Negative
374	I. ovatus	Adult	Female	10	Negative	Negative	Negative	36.355	Negative
375	I. ovatus	Adult	Female	10	Negative	Negative	Negative	38.555	Negative
376	I. ovatus	Adult	Female	8	Negative	Negative	Negative	37.945	Negative
377	I. ovatus	Adult	Female	7	Negative	Negative	Negative	Negative	Negative
378	I. ovatus	Adult	Male	10	Negative	Negative	Negative	38.775	Negative
379	I. ovatus	Adult	Male	9	Negative	Negative	Negative	38.545	Negative
380	I. persulcatus	Adult	Female	3	Negative	Negative	Negative	Negative	Negative
381	I. persulcatus	Adult	Male	1	Negative	Negative	Negative	Negative	Negative
382	I. ovatus	Adult	Female	7	Negative	Negative	Negative	39.155	Negative
383	I. ovatus	Adult	Female	7	Negative	29.77	Negative	38.155	Negative
384	I. ovatus	Adult	Male	7	Negative	Negative	Negative	38.46	Negative
385	I. ovatus	Adult	Male	7	Negative	Negative	Negative	38.6	Negative
386	Haemaphysalis spp.	Nymph	-	1	Negative	Negative	Negative	Negative	Negative
387	I. ovatus	Adult	Female	9	Negative	Negative	Negative	36.88	Negative
388	I. ovatus	Adult	Female	7	Negative	Negative	Negative	37.44	Negative
389	I. ovatus	Adult	Male	10	Negative	Negative	Negative	37.87	Negative
390	I. persulcatus	Adult	Female	3	Negative	24.24	Negative	34.685	Negative
391	I. persulcatus	Adult	Male	1	Negative	Negative	Negative	Negative	Negative
392	Ixodes spp.	Nymph	-	2	Negative	Negative	Negative	Negative	Negative
393	I. ovatus	Adult	Female	9	Negative	Negative	Negative	36.73	Negative
394	I. ovatus	Adult	Male	4	Negative	Negative	Negative	39.22	Negative
395	I. persulcatus	Adult	Female	8	Negative	Negative	Negative	Negative	30.93
396	I. persulcatus	Adult	Male	6	Negative	Negative	Negative	34.515	Negative
397	I. ovatus	Adult	Female	8	Negative	Negative	Negative	38.235	Negative
398	I. ovatus	Adult	Male	5	Negative	Negative	Negative	Negative	Negative
399	I. persulcatus	Adult	Male	2	Negative	Negative	Negative	Negative	Negative
400	H. flava	Adult	Male	1	Negative	Negative	Negative	Negative	Negative
401	Haemaphysalis spp.	Nymph	-	6	Negative	Negative	Negative	Negative	Negative
402	I. ovatus	Adult	Female	8	Negative	Negative	Negative	Negative	Negative
403	I. ovatus	Adult	Male	1	Negative	Negative	Negative	Negative	Negative
404	Haemaphysalis spp.	Nymph	-	5	Negative	Negative	Negative	Negative	Negative
405	I. ovatus	Adult	Female	1	Negative	Negative	Negative	Negative	Negative
406	I. ovatus	Adult	Male	3	Negative	Negative	Negative	Negative	Negative
407	H. flava	Adult	Female	1	Negative	Negative	Negative	Negative	Negative
408	Haemaphysalis spp.	Nymph	-	3	Negative	Negative	Negative	Negative	Negative
409	Haemaphysalis spp.	Nymph	-	10	Negative	Negative	Negative	Negative	Negative
410	Haemaphysalis spp.	Nymph	-	95	Negative	Negative	Negative	Negative	Negative
411	Haemaphysalis spp.	Nymph	-	87	Negative	Negative	Negative	Negative	Negative
412	Haemaphysalis spp.	Nymph	-	86	Negative	Negative	Negative	Negative	Negative
413	Haemaphysalis spp.	Nymph	-	80	Negative	Negative	Negative	Negative	Negative
414	Haemaphysalis spp.	Nymph	-	78	Negative	Negative	Negative	Negative	Negative
415	Haemaphysalis spp.	Nymph	-	70	Negative	Negative	Negative	Negative	Negative
416	Haemaphysalis spp.	Nymph	-	100	Negative	Negative	Negative	Negative	Negative
417	Haemaphysalis spp.	Nymph	-	100	Negative	Negative	Negative	Negative	Negative
418	Haemaphysalis spp.	Nymph	-	100	Negative	Negative	Negative	Negative	Negative
419	Haemaphysalis spp.	Nymph	-	100	Negative	Negative	Negative	Negative	Negative
420	I. ovatus	Adult	Female	1	Negative	Negative	Negative	Negative	Negative
421	I. ovatus	Adult	Male	1	Negative	36.2	Negative	Negative	Negative
422	I. persulcatus	Adult	Female	1	Negative	Negative	Negative	Negative	Negative
423	I. persulcatus	Adult	Male	1	Negative	Negative	Negative	Negative	Negative
424	Ixodes spp.	Nymph	-	2	Negative	Negative	Negative	Negative	Negative
425	H. megaspinosa	Adult	Female	1	Negative	Negative	Negative	Negative	Negative
426	H. longicornis	Adult	Female	1	Negative	Negative	Negative	Negative	Negative
427	Ixodes spp.	Nymph	-	1	Negative	Negative	Negative	Negative	Negative
428	H. megaspinosa	Adult	Female	1	Negative	Negative	Negative	Negative	Negative
429	H. megaspinosa	Adult	Male	1	Negative	Negative	Negative	Negative	Negative
430	H. longicornis	Adult	Female	7	Negative	Negative	Negative	Negative	Negative
431	H. longicornis	Adult	Female	6	Negative	Negative	Negative	Negative	Negative
432	I. ovatus	Adult	Male	3	Negative	Negative	Negative	39.55	Negative
433	H. megaspinosa	Adult	Female	1	Negative	Negative	Negative	Negative	Negative
434	H. longicornis	Adult	Female	6	Negative	Negative	Negative	Negative	Negative
435	I. ovatus	Adult	Female	2	Negative	Negative	Negative	Negative	Negative
436	I. ovatus	Adult	Male	3	Negative	Negative	Negative	Negative	Negative
437	H. megaspinosa	Adult	Female	1	Negative	Negative	Negative	Negative	Negative
438	H. megaspinosa	Adult	Male	1	Negative	Negative	Negative	Negative	Negative
439	H. flava	Adult	Male	1	Negative	Negative	Negative	Negative	Negative
440	H. longicornis	Adult	Female	3	Negative	Negative	Negative	Negative	Negative
441	H. longicornis	Adult	Female	1	Negative	Negative	Negative	Negative	Negative
442	I. ovatus	Adult	Female	6	Negative	Negative	Negative	Negative	Negative
443	I. ovatus	Adult	Male	7	Negative	Negative	Negative	Negative	Negative
444	I. persulcatus	Adult	Female	1	Negative	Negative	Negative	Negative	Negative
445	I. persulcatus	Adult	Male	1	Negative	Negative	Negative	Negative	Negative
446	H. megaspinosa	Adult	Female	5	Negative	Negative	Negative	Negative	Negative
447	H. flava	Adult	Female	5	Negative	Negative	Negative	Negative	Negative
448	H. longicornis	Adult	Female	2	Negative	Negative	Negative	Negative	Negative
449	I. ovatus	Adult	Male	1	Negative	Negative	Negative	Negative	Negative
450	H. megaspinosa	Adult	Female	1	Negative	Negative	Negative	Negative	Negative
451	H. megaspinosa	Adult	Male	1	Negative	Negative	Negative	Negative	Negative
452	H. longicornis	Adult	Female	7	Negative	Negative	Negative	Negative	Negative
453	Ixodes spp.	Nymph	-	1	Negative	Negative	Negative	Negative	Negative
454	H. megaspinosa	Adult	Female	2	Negative	Negative	Negative	Negative	Negative
455	H. longicornis	Adult	Female	4	Negative	Negative	Negative	Negative	Negative
456	H. flava	Adult	Female	1	Negative	Negative	Negative	Negative	Negative
457	I. ovatus	Adult	Female	7	Negative	Negative	Negative	36.925	Negative
458	I. ovatus	Adult	Female	7	Negative	Negative	Negative	36.47	Negative
459	I. ovatus	Adult	Female	7	Negative	Negative	Negative	37.21	Negative
460	I. ovatus	Adult	Male	10	Negative	Negative	Negative	40.28	Negative
461	I. ovatus	Adult	Male	9	Negative	Negative	Negative	40.31	Negative
462	I. ovatus	Adult	Female	2	Negative	Negative	Negative	Negative	Negative
463	I. ovatus	Adult	Male	1	Negative	Negative	Negative	Negative	Negative
464	I. ovatus	Adult	Female	2	Negative	Negative	Negative	Negative	Negative
465	I. persulcatus	Adult	Male	2	Negative	Negative	Negative	34.32	Negative
466	H. megaspinosa	Adult	Female	1	Negative	Negative	Negative	Negative	Negative
467	H. megaspinosa	Adult	Male	1	Negative	Negative	Negative	Negative	Negative
468	H. japonica	Adult	Female	3	Negative	Negative	Negative	Negative	Negative
469	H. longicornis	Adult	Female	3	Negative	Negative	Negative	Negative	Negative
470	I. ovatus	Adult	Female	9	Negative	Negative	Negative	37.825	Negative
471	I. ovatus	Adult	Female	8	Negative	Negative	Negative	38.475	Negative
472	I. ovatus	Adult	Female	8	Negative	Negative	Negative	38.825	Negative
473	I. ovatus	Adult	Female	8	Negative	Negative	Negative	37.375	Negative
474	I. ovatus	Adult	Female	8	Negative	Negative	Negative	Negative	Negative
475	I. ovatus	Adult	Male	9	Negative	Negative	Negative	39.06	Negative
476	I. ovatus	Adult	Male	7	Negative	Negative	Negative	39.37	34.68
477	I. ovatus	Adult	Male	8	Negative	Negative	Negative	38.11	Negative
478	I. ovatus	Adult	Male	8	Negative	Negative	Negative	Negative	Negative
479	I. ovatus	Adult	Male	8	Negative	Negative	Negative	41.3	Negative
480	I. persulcatus	Adult	Female	2	Negative	Negative	Negative	35.705	Negative
481	I. persulcatus	Adult	Male	1	Negative	Negative	Negative	32.05	Negative
482	Ixodes spp.	Nymph	-	3	Negative	Negative	Negative	Negative	Negative
483	H. megaspinosa	Adult	Female	1	Negative	Negative	Negative	Negative	Negative
484	H. megaspinosa	Adult	Female	2	Negative	Negative	Negative	Negative	Negative
485	H. japonica	Adult	Male	2	Negative	Negative	Negative	Negative	Negative
486	I. ovatus	Adult	Female	9	Negative	Negative	Negative	38.225	Negative
487	I. ovatus	Adult	Female	9	Negative	Negative	Negative	38.495	Negative
488	I. ovatus	Adult	Male	7	Negative	Negative	Negative	Negative	Negative
489	I. ovatus	Adult	Male	7	Negative	Negative	Negative	Negative	Negative
490	I. ovatus	Adult	Male	7	Negative	Negative	Negative	39.38	Negative
491	I. persulcatus	Adult	Female	2	Negative	Negative	Negative	Negative	Negative
492	I. persulcatus	Adult	Male	3	Negative	Negative	Negative	33.33	Negative
493	H. megaspinosa	Adult	Female	1	Negative	Negative	Negative	Negative	Negative
494	H. japonica	Adult	Female	2	Negative	Negative	Negative	Negative	Negative
495	I. ovatus	Adult	Female	1	Negative	Negative	Negative	Negative	Negative
496	Ixodes spp.	Nymph	-	1	Negative	Negative	Negative	Negative	Negative
497	H. megaspinosa	Adult	Female	1	Negative	Negative	Negative	Negative	Negative
498	H. japonica	Adult	Female	1	Negative	Negative	Negative	Negative	Negative
499	I. ovatus	Adult	Female	1	Negative	Negative	Negative	Negative	Negative
500	H. megaspinosa	Adult	Male	1	Negative	Negative	Negative	Negative	Negative
501	H. flava	Adult	Male	1	Negative	Negative	Negative	Negative	Negative
502	H. longicornis	Adult	Female	1	Negative	Negative	Negative	Negative	Negative
503	I. ovatus	Adult	Female	9	Negative	Negative	Negative	38.265	Negative
504	I. ovatus	Adult	Female	9	Negative	Negative	Negative	38.415	Negative
505	I. ovatus	Adult	Female	8	Negative	Negative	Negative	40.41	Negative
506	I. ovatus	Adult	Male	7	Negative	Negative	Negative	Negative	Negative
507	I. ovatus	Adult	Male	7	Negative	Negative	Negative	Negative	Negative
508	I. persulcatus	Adult	Male	1	Negative	Negative	Negative	Negative	Negative
509	H. flava	Adult	Female	1	Negative	Negative	Negative	Negative	Negative
510	H. flava	Adult	Male	1	Negative	Negative	Negative	Negative	Negative
511	H. japonica	Adult	Female	1	Negative	Negative	Negative	Negative	Negative
512	I. ovatus	Adult	Male	4	Negative	Negative	Negative	Negative	Negative
513	I. ovatus	Adult	Female	7	Negative	Negative	Negative	Negative	Negative
514	I. ovatus	Adult	Female	6	Negative	Negative	Negative	38.305	Negative
515	I. ovatus	Adult	Male	7	Negative	Negative	Negative	38.775	Negative
516	I. persulcatus	Adult	Male	1	Negative	Negative	Negative	Negative	Negative
517	H. megaspinosa	Adult	Female	2	Negative	Negative	Negative	Negative	Negative
518	I. ovatus	Adult	Female	1	Negative	Negative	Negative	Negative	Negative
519	H. megaspinosa	Adult	Male	1	Negative	Negative	Negative	Negative	Negative
520	H. longicornis	Adult	Female	1	Negative	Negative	Negative	Negative	Negative
521	I. ovatus	Adult	Female	3	Negative	Negative	Negative	38.48	Negative
522	I. ovatus	Adult	Male	2	Negative	Negative	Negative	Negative	Negative
523	H. flava	Adult	Male	1	Negative	Negative	Negative	Negative	Negative
524	I. ovatus	Adult	Female	3	Negative	Negative	Negative	39.245	Negative
525	I. ovatus	Adult	Male	1	Negative	Negative	Negative	Negative	Negative
526	H. flava	Adult	Female	1	Negative	Negative	Negative	Negative	Negative
527	I. ovatus	Adult	Female	9	Negative	Negative	Negative	38.13	Negative
528	I. ovatus	Adult	Female	9	Negative	Negative	Negative	37.965	Negative
529	I. ovatus	Adult	Female	9	Negative	Negative	Negative	38.605	Negative
530	I. ovatus	Adult	Female	9	Negative	Negative	Negative	38.075	Negative
531	I. ovatus	Adult	Female	9	Negative	Negative	Negative	38.72	Negative
532	I. ovatus	Adult	Female	9	Negative	Negative	Negative	40.66	Negative
533	I. ovatus	Adult	Male	9	Negative	Negative	Negative	39.2	Negative
534	I. ovatus	Adult	Male	9	Negative	Negative	Negative	38.28	Negative
535	I. ovatus	Adult	Male	8	Negative	Negative	Negative	39.425	Negative
536	I. ovatus	Adult	Male	8	Negative	Negative	Negative	39.745	Negative
537	I. ovatus	Adult	Male	8	Negative	Negative	Negative	40.325	Negative
538	I. persulcatus	Adult	Male	1	Negative	Negative	Negative	Negative	Negative
539	H. flava	Adult	Female	1	Negative	Negative	Negative	Negative	Negative
540	H. concinna	Adult	Male	1	Negative	Negative	Negative	Negative	Negative
541	I. ovatus	Adult	Female	4	Negative	Negative	Negative	Negative	Negative
542	I. ovatus	Adult	Male	1	Negative	Negative	Negative	34.12	Negative
543	I. persulcatus	Adult	Female	2	Negative	Negative	Negative	Negative	Negative
544	I. ovatus	Adult	Female	3	Negative	Negative	Negative	Negative	Negative
545	I. ovatus	Adult	Male	4	Negative	Negative	Negative	39.98	Negative
546	H. megaspinosa	Adult	Female	1	Negative	Negative	Negative	Negative	Negative
547	I. ovatus	Adult	Female	2	Negative	Negative	Negative	Negative	Negative
548	I. ovatus	Adult	Male	1	Negative	Negative	Negative	Negative	Negative
549	I. persulcatus	Adult	Female	1	Negative	Negative	Negative	Negative	Negative
550	I. ovatus	Adult	Male	1	Negative	Negative	Negative	Negative	Negative
551	I. ovatus	Adult	Female	3	Negative	Negative	Negative	37.545	Negative
552	I. ovatus	Adult	Male	1	Negative	Negative	Negative	36.595	Negative
553	H. longicornis	Adult	Female	1	Negative	Negative	Negative	Negative	Negative
554	I. ovatus	Adult	Female	2	Negative	Negative	Negative	38.99	Negative
555	H. longicornis	Adult	Female	1	Negative	Negative	Negative	Negative	Negative
556	I. ovatus	Adult	Female	10	Negative	Negative	Negative	Negative	Negative
557	I. ovatus	Adult	Female	10	Negative	Negative	Negative	38.05	Negative
558	I. ovatus	Adult	Male	8	Negative	Negative	Negative	38.71	Negative
559	I. ovatus	Adult	Male	8	Negative	Negative	Negative	39.025	Negative
560	I. persulcatus	Adult	Female	3	Negative	Negative	Negative	36.2	Negative
561	H. megaspinosa	Adult	Female	1	Negative	Negative	Negative	Negative	Negative
562	I. ovatus	Adult	Female	9	Negative	Negative	Negative	39.82	Negative
563	I. ovatus	Adult	Female	9	Negative	Negative	Negative	39.375	Negative
564	I. ovatus	Adult	Male	8	Negative	Negative	Negative	39.42	Negative
565	I. persulcatus	Adult	Male	3	Negative	Negative	Negative	38.87	Negative
566	I. ovatus	Adult	Female	3	Negative	Negative	Negative	39.36	Negative
567	I. ovatus	Adult	Male	1	Negative	Negative	Negative	Negative	Negative
568	I. persulcatus	Adult	Male	3	Negative	Negative	Negative	36.78	Negative
569	H. megaspinosa	Adult	Female	1	Negative	Negative	Negative	Negative	Negative
570	H. japonica	Adult	Male	2	Negative	Negative	Negative	Negative	Negative
571	I. ovatus	Adult	Female	9	Negative	Negative	Negative	40.01	Negative
572	I. ovatus	Adult	Female	9	Negative	Negative	Negative	38.835	Negative
573	I. ovatus	Adult	Female	9	Negative	Negative	Negative	39.33	Negative
574	I. ovatus	Adult	Female	9	Negative	Negative	Negative	40.56	Negative
575	I. ovatus	Adult	Female	9	Negative	Negative	Negative	Negative	Negative
576	I. ovatus	Adult	Male	10	Negative	Negative	Negative	40.37	Negative
577	I. ovatus	Adult	Male	10	Negative	Negative	Negative	40.14	Negative
578	I. ovatus	Adult	Male	10	Negative	Negative	Negative	Negative	Negative
579	I. persulcatus	Adult	Female	5	Negative	Negative	20.1	34.455	Negative
580	I. persulcatus	Adult	Male	6	Negative	Negative	18.43	35.995	Negative
581	H. japonica	Adult	Female	1	Negative	Negative	Negative	Negative	Negative
582	I. ovatus	Adult	Female	5	Negative	Negative	Negative	Negative	Negative
583	I. ovatus	Adult	Male	4	Negative	Negative	Negative	Negative	Negative
584	I. persulcatus	Adult	Female	2	Negative	Negative	Negative	Negative	Negative
585	I. persulcatus	Adult	Male	1	Negative	Negative	Negative	32.47	Negative
586	H. flava	Adult	Female	1	Negative	Negative	Negative	Negative	Negative
587	I. ovatus	Adult	Female	2	Negative	Negative	Negative	38.95	Negative
588	I. persulcatus	Adult	Female	2	Negative	Negative	Negative	35.625	Negative
589	I. persulcatus	Adult	Male	4	Negative	Negative	Negative	Negative	Negative
590	I. ovatus	Adult	Female	8	Negative	Negative	Negative	38.595	Negative
591	I. ovatus	Adult	Male	2	Negative	Negative	Negative	Negative	Negative
592	I. ovatus	Adult	Female	2	Negative	Negative	Negative	Negative	Negative
593	I. ovatus	Adult	Male	1	Negative	Negative	Negative	35.045	Negative
594	I. persulcatus	Adult	Male	1	Negative	Negative	Negative	33.785	Negative
595	H. megaspinosa	Adult	Male	1	Negative	Negative	Negative	Negative	Negative
596	H. flava	Adult	Female	1	Negative	Negative	Negative	Negative	Negative
597	H. longicornis	Adult	Female	1	Negative	Negative	Negative	Negative	Negative
598	I. ovatus	Adult	Female	8	Negative	Negative	Negative	38.38	Negative
599	I. ovatus	Adult	Female	8	Negative	Negative	Negative	38.44	Negative
600	I. ovatus	Adult	Female	8	Negative	Negative	Negative	38.21	Negative
601	I. ovatus	Adult	Female	7	Negative	Negative	Negative	38.795	Negative
602	I. ovatus	Adult	Male	6	Negative	Negative	Negative	39.84	Negative
603	I. ovatus	Adult	Male	6	Negative	Negative	Negative	Negative	Negative
604	I. persulcatus	Adult	Female	10	Negative	Negative	15.58	36.7	Negative
605	I. persulcatus	Adult	Male	2	Negative	Negative	Negative	Negative	Negative
606	H. longicornis	Adult	Female	1	Negative	Negative	Negative	Negative	Negative
607	I. ovatus	Adult	Female	1	Negative	Negative	Negative	Negative	Negative
608	I. ovatus	Adult	Male	2	Negative	Negative	Negative	Negative	Negative
609	H. flava	Adult	Female	1	Negative	Negative	Negative	Negative	Negative
610	H. flava	Adult	Male	1	Negative	Negative	Negative	Negative	Negative
611	I. ovatus	Adult	Female	3	Negative	Negative	Negative	37.495	Negative
612	I. ovatus	Adult	Male	5	Negative	Negative	Negative	Negative	Negative
613	I. persulcatus	Adult	Male	1	Negative	Negative	Negative	Negative	Negative
614	I. ovatus	Adult	Male	1	Negative	Negative	Negative	Negative	Negative
615	I. persulcatus	Adult	Male	1	Negative	Negative	Negative	39.255	Negative
616	H. longicornis	Adult	Female	1	Negative	Negative	Negative	Negative	Negative
617	I. ovatus	Adult	Female	4	Negative	Negative	Negative	37.57	Negative
618	I. persulcatus	Adult	Female	1	Negative	Negative	Negative	Negative	Negative
619	I. persulcatus	Adult	Male	1	Negative	Negative	Negative	Negative	Negative
620	I. ovatus	Adult	Female	6	Negative	Negative	Negative	37.34	Negative
621	I. ovatus	Adult	Male	5	Negative	Negative	Negative	38.535	Negative
622	I. persulcatus	Adult	Female	1	Negative	Negative	Negative	Negative	Negative
623	Ixodes spp.	Nymph	-	1	Negative	Negative	Negative	Negative	Negative
624	I. ovatus	Adult	Female	6	Negative	Negative	Negative	40.645	Negative
625	I. ovatus	Adult	Male	9	Negative	Negative	Negative	39.285	Negative
626	I. persulcatus	Adult	Male	1	Negative	Negative	Negative	Negative	Negative
627	Ixodes spp.	Nymph	-	1	Negative	Negative	Negative	36.685	Negative
628	H. megaspinosa	Adult	Male	1	Negative	Negative	Negative	Negative	Negative
629	I. ovatus	Adult	Female	5	Negative	Negative	Negative	Negative	Negative
630	I. ovatus	Adult	Male	10	Negative	Negative	Negative	Negative	Negative
631	I. persulcatus	Adult	Female	2	Negative	Negative	Negative	33.72	Negative
632	I. persulcatus	Adult	Male	3	Negative	Negative	Negative	Negative	Negative
633	Ixodes spp.	Nymph	-	1	Negative	35.83	Negative	Negative	Negative
634	H. flava	Adult	Female	1	Negative	Negative	Negative	Negative	Negative
635	I. ovatus	Adult	Female	6	Negative	Negative	Negative	37.645	Negative
636	I. ovatus	Adult	Female	6	Negative	Negative	Negative	37.965	Negative
637	I. ovatus	Adult	Male	6	Negative	Negative	Negative	38.805	Negative
638	I. ovatus	Adult	Male	6	Negative	Negative	Negative	37.27	Negative
639	I. persulcatus	Adult	Female	1	Negative	Negative	Negative	Negative	Negative
640	I. ovatus	Adult	Female	1	Negative	Negative	Negative	35.38	Negative
641	I. persulcatus	Adult	Male	1	Negative	Negative	Negative	Negative	Negative
642	I. ovatus	Adult	Female	6	Negative	Negative	Negative	37.675	Negative
643	I. ovatus	Adult	Female	5	Negative	Negative	Negative	40.27	Negative
644	I. ovatus	Adult	Male	6	Negative	Negative	Negative	38.94	Negative
645	I. persulcatus	Adult	Female	1	Negative	Negative	Negative	38.77	Negative
646	I. ovatus	Adult	Female	4	Negative	Negative	Negative	39.44	Negative
647	I. ovatus	Adult	Female	6	Negative	Negative	Negative	Negative	Negative
648	I. ovatus	Adult	Female	5	Negative	Negative	Negative	37.97	Negative
649	I. ovatus	Adult	Male	7	Negative	Negative	Negative	38.335	Negative
650	I. persulcatus	Adult	Female	1	Negative	Negative	Negative	Negative	Negative
651	I. ovatus	Adult	Female	3	Negative	Negative	Negative	39.215	Negative
652	I. ovatus	Adult	Male	1	Negative	Negative	Negative	Negative	Negative
653	H. flava	Adult	Female	1	Negative	Negative	Negative	Negative	Negative
654	I. ovatus	Adult	Female	1	Negative	Negative	Negative	Negative	Negative
655	I. ovatus	Adult	Female	8	Negative	Negative	Negative	40.185	Negative
656	I. ovatus	Adult	Female	8	Negative	Negative	Negative	38.505	Negative
657	I. ovatus	Adult	Female	7	23.41	Negative	Negative	Negative	Negative
658	I. ovatus	Adult	Male	7	Negative	Negative	Negative	Negative	Negative
659	I. ovatus	Adult	Male	7	Negative	Negative	Negative	Negative	Negative
660	I. persulcatus	Adult	Female	1	Negative	Negative	Negative	36.905	Negative
661	I. persulcatus	Adult	Male	2	Negative	Negative	17.42	Negative	Negative
662	I. ovatus	Adult	Female	8	Negative	Negative	Negative	37.47	Negative
663	I. ovatus	Adult	Male	2	Negative	Negative	Negative	Negative	Negative
664	I. persulcatus	Adult	Female	1	Negative	Negative	Negative	Negative	Negative
665	I. pavlovskyi	Adult	Male	1	Negative	Negative	Negative	Negative	Negative
666	I. ovatus	Adult	Female	3	Negative	Negative	Negative	40.02	Negative
667	I. ovatus	Adult	Male	3	Negative	Negative	Negative	Negative	Negative
668	I. persulcatus	Adult	Female	2	Negative	Negative	Negative	Negative	Negative
669	I. persulcatus	Adult	Male	2	Negative	Negative	Negative	Negative	Negative
670	I. ovatus	Adult	Female	1	Negative	Negative	Negative	Negative	Negative
671	I. ovatus	Adult	Female	1	Negative	Negative	Negative	Negative	Negative
672	I. persulcatus	Adult	Male	1	Negative	Negative	Negative	Negative	Negative
673	Haemaphysalis spp.	Nymph	-	1	Negative	Negative	Negative	Negative	Negative
674	I. ovatus	Adult	Female	2	Negative	Negative	Negative	38.03	Negative
675	I. ovatus	Adult	Male	1	Negative	Negative	Negative	34.985	Negative
676	I. ovatus	Adult	Female	5	Negative	Negative	Negative	38.45	Negative
677	I. ovatus	Adult	Male	1	Negative	Negative	Negative	Negative	Negative
678	I. persulcatus	Adult	Male	2	Negative	Negative	Negative	Negative	Negative
679	Haemaphysalis spp.	Nymph	-	1	Negative	Negative	Negative	40.46	Negative
680	I. ovatus	Adult	Female	5	Negative	Negative	Negative	39.46	Negative
681	I. ovatus	Adult	Male	1	Negative	Negative	Negative	36.675	Negative
682	I. persulcatus	Adult	Male	2	Negative	Negative	Negative	Negative	Negative
683	I. ovatus	Adult	Female	6	Negative	Negative	Negative	40.345	Negative
684	I. ovatus	Adult	Female	6	Negative	Negative	Negative	40.315	Negative
685	I. ovatus	Adult	Male	8	Negative	Negative	Negative	Negative	Negative
686	I. persulcatus	Adult	Female	4	Negative	Negative	Negative	36.165	Negative
687	I. persulcatus	Adult	Male	3	Negative	Negative	Negative	Negative	Negative
688	Ixodes spp.	Nymph	-	1	Negative	Negative	Negative	Negative	Negative
689	I. ovatus	Adult	Female	7	Negative	Negative	Negative	39.14	Negative
690	I. ovatus	Adult	Female	7	Negative	Negative	Negative	Negative	Negative
691	I. ovatus	Adult	Male	8	Negative	Negative	Negative	38	Negative
692	I. persulcatus	Adult	Female	6	Negative	Negative	Negative	Negative	Negative
693	I. persulcatus	Adult	Male	2	Negative	Negative	Negative	35.045	Negative
694	I. ovatus	Adult	Female	8	Negative	Negative	Negative	37.555	Negative
695	I. ovatus	Adult	Female	7	Negative	Negative	Negative	39.34	Negative
696	I. ovatus	Adult	Male	8	Negative	Negative	Negative	40.485	Negative
697	I. ovatus	Adult	Female	7	Negative	Negative	Negative	38.24	Negative
698	I. ovatus	Adult	Female	7	Negative	Negative	Negative	Negative	Negative
699	I. ovatus	Adult	Female	7	Negative	Negative	Negative	39.13	Negative
700	I. ovatus	Adult	Male	6	Negative	Negative	Negative	39.925	Negative
701	I. ovatus	Adult	Male	6	Negative	Negative	Negative	40.64	Negative
702	I. persulcatus	Adult	Female	3	Negative	Negative	Negative	Negative	29.345
703	I. persulcatus	Adult	Male	5	Negative	Negative	Negative	Negative	Negative
704	I. ovatus	Adult	Female	2	Negative	Negative	Negative	38.865	Negative
705	I. ovatus	Adult	Female	2	Negative	Negative	Negative	39.75	Negative
706	I. ovatus	Adult	Male	4	Negative	Negative	Negative	Negative	Negative
707	I. ovatus	Adult	Female	7	Negative	Negative	Negative	40.2	Negative
708	I. ovatus	Adult	Male	7	Negative	Negative	Negative	40.355	Negative
709	H. flava	Adult	Female	1	Negative	Negative	Negative	Negative	Negative
710	Haemaphysalis spp.	Nymph	-	1	Negative	Negative	Negative	Negative	Negative
711	I. ovatus	Adult	Female	10	Negative	Negative	Negative	38.345	Negative
712	I. ovatus	Adult	Male	2	Negative	Negative	Negative	Negative	Negative
713	I. persulcatus	Adult	Female	1	Negative	Negative	Negative	Negative	Negative
714	Haemaphysalis spp.	Nymph	-	1	Negative	Negative	Negative	Negative	Negative
715	I. ovatus	Adult	Female	9	Negative	Negative	Negative	40.49	Negative
716	I. ovatus	Adult	Male	6	Negative	Negative	Negative	Negative	Negative
717	I. persulcatus	Adult	Male	2	Negative	Negative	Negative	Negative	Negative
718	I. ovatus	Adult	Female	7	Negative	Negative	Negative	41.25	Negative
719	I. ovatus	Adult	Female	7	Negative	Negative	Negative	39.85	Negative
720	I. ovatus	Adult	Male	7	Negative	Negative	Negative	41.01	Negative
721	I. persulcatus	Adult	Female	3	Negative	Negative	Negative	Negative	Negative
722	I. persulcatus	Adult	Male	2	Negative	Negative	Negative	Negative	Negative
723	H. flava	Adult	Female	1	Negative	Negative	Negative	Negative	Negative
724	Haemaphysalis spp.	Nymph	-	1	Negative	Negative	Negative	Negative	Negative
725	I. ovatus	Adult	Female	10	Negative	Negative	Negative	41.68	Negative
726	I. ovatus	Adult	Female	9	Negative	Negative	Negative	41.25	Negative
727	I. ovatus	Adult	Female	9	Negative	Negative	Negative	39.635	Negative
728	I. ovatus	Adult	Male	8	Negative	Negative	Negative	39.86	Negative
729	I. ovatus	Adult	Male	8	Negative	Negative	Negative	38.45	Negative
730	I. ovatus	Adult	Male	7	Negative	Negative	Negative	Negative	Negative
731	I. persulcatus	Adult	Female	1	Negative	Negative	Negative	Negative	Negative
732	I. persulcatus	Adult	Male	6	Negative	Negative	Negative	Negative	Negative
733	I. ovatus	Adult	Female	6	Negative	Negative	Negative	40.615	Negative
734	I. ovatus	Adult	Female	5	Negative	Negative	Negative	37.66	Negative
735	I. ovatus	Adult	Male	7	Negative	Negative	Negative	40.5	Negative
736	I. ovatus	Adult	Female	10	Negative	24.71	Negative	39.475	Negative
737	I. ovatus	Adult	Female	10	Negative	Negative	Negative	38.38	Negative
738	I. ovatus	Adult	Female	10	Negative	Negative	Negative	37.585	Negative
739	I. ovatus	Adult	Female	10	Negative	Negative	Negative	37.73	Negative
740	I. ovatus	Adult	Female	10	Negative	Negative	Negative	38.98	Negative
741	I. ovatus	Adult	Female	10	Negative	Negative	Negative	41.54	Negative
742	I. ovatus	Adult	Female	10	Negative	Negative	Negative	38.47	Negative
743	I. ovatus	Adult	Female	10	Negative	Negative	Negative	Negative	Negative
744	I. ovatus	Adult	Female	9	Negative	Negative	Negative	38.45	Negative
745	I. ovatus	Adult	Male	10	Negative	Negative	Negative	39.425	Negative
746	I. ovatus	Adult	Male	10	Negative	Negative	Negative	37.615	Negative
747	I. ovatus	Adult	Male	10	Negative	Negative	Negative	39.305	Negative
748	I. ovatus	Adult	Male	9	Negative	Negative	Negative	39.05	Negative
749	I. ovatus	Adult	Male	9	Negative	Negative	Negative	37.975	Negative
750	I. ovatus	Adult	Male	9	Negative	Negative	Negative	39.685	Negative
751	I. ovatus	Adult	Male	9	Negative	Negative	Negative	38.66	Negative
752	I. ovatus	Adult	Male	9	Negative	Negative	Negative	37.915	Negative
753	I. ovatus	Adult	Male	9	Negative	Negative	Negative	Negative	Negative
754	I. persulcatus	Adult	Female	1	Negative	Negative	Negative	Negative	Negative
755	I. ovatus	Adult	Female	8	Negative	Negative	Negative	38.28	Negative
756	I. ovatus	Adult	Female	7	Negative	Negative	Negative	37.705	Negative
757	I. ovatus	Adult	Female	7	Negative	Negative	Negative	38.955	Negative
758	I. ovatus	Adult	Male	7	Negative	Negative	Negative	Negative	Negative
759	I. ovatus	Adult	Male	6	Negative	Negative	Negative	Negative	Negative
760	I. persulcatus	Adult	Female	5	Negative	Negative	Negative	Negative	Negative
761	I. persulcatus	Adult	Male	3	Negative	Negative	Negative	37.6	Negative
762	I. ovatus	Adult	Female	6	Negative	Negative	Negative	38.67	Negative
763	I. ovatus	Adult	Female	6	Negative	Negative	Negative	38.995	Negative
764	I. ovatus	Adult	Male	10	Negative	Negative	Negative	38.535	Negative
765	I. persulcatus	Adult	Male	1	Negative	Negative	Negative	Negative	Negative
766	Haemaphysalis spp.	Nymph	-	1	Negative	Negative	Negative	Negative	Negative
767	I. ovatus	Adult	Female	2	Negative	Negative	Negative	38.395	Negative
768	I. ovatus	Adult	Male	1	Negative	Negative	Negative	Negative	Negative
769	I. persulcatus	Adult	Female	1	Negative	Negative	Negative	Negative	Negative
770	I. ovatus	Adult	Female	10	Negative	Negative	Negative	39.27	Negative
771	I. ovatus	Adult	Female	9	Negative	Negative	Negative	38.195	Negative
772	I. ovatus	Adult	Female	8	Negative	Negative	Negative	36.845	Negative
773	I. ovatus	Adult	Male	4	Negative	Negative	Negative	Negative	Negative
774	I. persulcatus	Adult	Female	1	Negative	Negative	Negative	Negative	Negative
775	I. persulcatus	Adult	Male	1	Negative	Negative	Negative	Negative	Negative
776	I. ovatus	Adult	Female	9	Negative	Negative	Negative	36.905	Negative
777	I. ovatus	Adult	Female	9	Negative	Negative	Negative	37.385	Negative
778	I. ovatus	Adult	Female	9	Negative	Negative	Negative	39.09	Negative
779	I. ovatus	Adult	Female	9	Negative	Negative	Negative	36.025	Negative
780	I. ovatus	Adult	Female	9	Negative	Negative	Negative	36.7	Negative
781	I. ovatus	Adult	Female	9	Negative	Negative	Negative	37.53	Negative
782	I. ovatus	Adult	Female	8	Negative	Negative	Negative	37.69	Negative
783	I. ovatus	Adult	Male	10	Negative	Negative	Negative	38.09	Negative
784	I. ovatus	Adult	Male	10	Negative	Negative	Negative	39.82	Negative
785	I. ovatus	Adult	Male	10	Negative	Negative	Negative	39.15	Negative
786	I. ovatus	Adult	Male	9	Negative	Negative	Negative	39.37	Negative
787	I. ovatus	Adult	Male	9	Negative	Negative	Negative	37.74	Negative
788	I. persulcatus	Adult	Female	9	Negative	Negative	Negative	36.005	Negative
789	I. persulcatus	Adult	Female	8	Negative	Negative	17.42	34.605	30.675
790	I. persulcatus	Adult	Female	8	Negative	Negative	Negative	35.32	Negative
791	I. persulcatus	Adult	Female	8	Negative	Negative	Negative	34.875	Negative
792	I. persulcatus	Adult	Female	7	Negative	Negative	Negative	34.85	Negative
793	I. persulcatus	Adult	Male	10	Negative	Negative	Negative	36.51	Negative
794	I. persulcatus	Adult	Male	10	38.25	Negative	Negative	Negative	Negative
795	I. persulcatus	Adult	Male	9	Negative	Negative	Negative	36.235	Negative
796	Ixodes spp.	Nymph	-	1	Negative	Negative	Negative	Negative	Negative
797	I. ovatus	Adult	Female	1	Negative	Negative	Negative	Negative	Negative
798	I. ovatus	Adult	Male	4	Negative	Negative	Negative	42.02	Negative
799	I. persulcatus	Adult	Female	1	Negative	Negative	Negative	Negative	Negative
800	I. ovatus	Adult	Female	10	Negative	Negative	Negative	39.92	Negative
801	I. ovatus	Adult	Female	9	Negative	Negative	Negative	37.815	Negative
802	I. ovatus	Adult	Female	9	Negative	Negative	Negative	36.245	Negative
803	I. ovatus	Adult	Female	9	Negative	Negative	Negative	38.29	Negative
804	I. ovatus	Adult	Female	9	Negative	Negative	Negative	36.815	Negative
805	I. ovatus	Adult	Female	9	Negative	Negative	Negative	37.61	Negative
806	I. ovatus	Adult	Female	9	Negative	Negative	Negative	39.345	Negative
807	I. ovatus	Adult	Male	10	Negative	Negative	Negative	Negative	Negative
808	I. ovatus	Adult	Male	10	Negative	Negative	Negative	Negative	Negative
809	I. persulcatus	Adult	Female	2	Negative	Negative	Negative	Negative	Negative
810	I. persulcatus	Adult	Male	1	Negative	Negative	Negative	Negative	Negative
811	I. ovatus	Adult	Female	10	Negative	Negative	Negative	37.35	Negative
812	I. ovatus	Adult	Female	10	Negative	Negative	Negative	37.94	Negative
813	I. ovatus	Adult	Female	10	Negative	Negative	Negative	36.5	34.875
814	I. ovatus	Adult	Female	10	Negative	Negative	Negative	36.755	Negative
815	I. ovatus	Adult	Female	10	31.72	Negative	Negative	36.115	Negative
816	I. ovatus	Adult	Female	10	Negative	Negative	Negative	39.05	Negative
817	I. ovatus	Adult	Female	10	Negative	Negative	Negative	Negative	Negative
818	I. ovatus	Adult	Female	9	Negative	Negative	Negative	36.695	Negative
819	I. ovatus	Adult	Male	7	Negative	Negative	Negative	40.08	Negative
820	I. ovatus	Adult	Male	7	Negative	Negative	Negative	36.245	Negative
821	I. ovatus	Adult	Male	7	Negative	Negative	Negative	37.965	Negative
822	I. ovatus	Adult	Male	7	Negative	Negative	Negative	38.44	Negative
823	I. ovatus	Adult	Male	7	Negative	Negative	Negative	39.68	Negative
824	I. ovatus	Adult	Male	5	Negative	Negative	Negative	40	Negative
825	I. persulcatus	Adult	Female	10	Negative	Negative	Negative	35.965	29.105
826	I. persulcatus	Adult	Male	7	Negative	Negative	Negative	35.97	Negative
827	I. pavlovskyi	Adult	Male	2	Negative	Negative	Negative	36.41	Negative
828	I. ovatus	Adult	Female	10	Negative	Negative	Negative	38.05	Negative
829	I. ovatus	Adult	Female	9	Negative	Negative	Negative	38.315	Negative
830	I. ovatus	Adult	Male	3	Negative	Negative	Negative	33.99	Negative
831	I. persulcatus	Adult	Male	2	Negative	Negative	Negative	Negative	Negative
832	I. ovatus	Adult	Female	8	Negative	Negative	Negative	36.675	Negative
833	I. ovatus	Adult	Female	7	Negative	Negative	Negative	40.36	Negative
834	I. ovatus	Adult	Female	7	Negative	Negative	Negative	39.565	Negative
835	I. ovatus	Adult	Male	9	Negative	Negative	Negative	38.885	Negative
836	I. ovatus	Adult	Male	8	Negative	Negative	Negative	40.025	Negative
837	I. persulcatus	Adult	Female	1	Negative	Negative	Negative	Negative	Negative
838	I. persulcatus	Adult	Male	2	Negative	Negative	Negative	Negative	Negative
839	I. ovatus	Adult	Female	10	Negative	Negative	Negative	40.055	Negative
840	I. ovatus	Adult	Male	4	Negative	Negative	Negative	36.315	Negative
841	I. persulcatus	Adult	Female	1	Negative	Negative	Negative	Negative	Negative
842	I. ovatus	Adult	Female	8	Negative	Negative	Negative	37.44	Negative
843	I. ovatus	Adult	Male	3	Negative	Negative	Negative	Negative	Negative
844	Haemaphysalis spp.	Nymph	-	2	Negative	Negative	Negative	Negative	Negative
845	I. ovatus	Adult	Female	3	Negative	Negative	Negative	Negative	Negative
846	I. ovatus	Adult	Male	2	Negative	Negative	Negative	36.065	Negative
847	H. flava	Adult	Female	1	Negative	Negative	Negative	Negative	Negative
848	Haemaphysalis spp.	Nymph	-	3	Negative	Negative	Negative	Negative	Negative
849	I. ovatus	Adult	Female	3	Negative	Negative	Negative	Negative	Negative
850	I. persulcatus	Adult	Male	1	Negative	Negative	Negative	Negative	Negative
851	H. flava	Adult	Male	1	Negative	Negative	Negative	Negative	Negative
852	Haemaphysalis spp.	Nymph	-	25	Negative	Negative	Negative	Negative	Negative
853	I. ovatus	Adult	Female	6	Negative	Negative	Negative	Negative	Negative
854	I. ovatus	Adult	Female	6	Negative	Negative	Negative	38.13	Negative
855	I. ovatus	Adult	Male	5	Negative	Negative	Negative	37.935	Negative
856	I. persulcatus	Adult	Female	1	Negative	Negative	Negative	Negative	Negative
857	H. flava	Adult	Male	1	Negative	Negative	Negative	Negative	Negative
858	Haemaphysalis spp.	Nymph	-	29	Negative	Negative	Negative	Negative	Negative
859	I. ovatus	Adult	Female	3	Negative	Negative	Negative	35.435	Negative
860	I. ovatus	Adult	Male	2	Negative	Negative	Negative	Negative	Negative
861	Haemaphysalis spp.	Nymph	-	8	Negative	Negative	Negative	Negative	Negative
862	I. ovatus	Adult	Female	6	Negative	Negative	Negative	Negative	Negative
863	I. ovatus	Adult	Male	5	Negative	Negative	Negative	38.3	Negative
864	Haemaphysalis spp.	Nymph	-	5	Negative	Negative	Negative	Negative	Negative
865	I. ovatus	Adult	Female	10	Negative	Negative	Negative	38.15	Negative
866	I. ovatus	Adult	Female	9	Negative	Negative	Negative	37.21	Negative
867	I. ovatus	Adult	Male	9	Negative	Negative	Negative	Negative	Negative
868	I. ovatus	Adult	Male	9	Negative	Negative	Negative	Negative	Negative
869	Ixodes spp.	Nymph	-	1	Negative	Negative	Negative	Negative	Negative
870	Haemaphysalis spp.	Nymph	-	17	Negative	Negative	Negative	Negative	Negative
871	I. ovatus	Adult	Female	9	Negative	Negative	Negative	36.775	Negative
872	I. ovatus	Adult	Female	8	Negative	Negative	Negative	36.315	Negative
873	I. ovatus	Adult	Female	8	32.31	Negative	Negative	39.985	Negative
874	I. ovatus	Adult	Male	7	Negative	Negative	Negative	40.27	Negative
875	I. ovatus	Adult	Male	7	Negative	Negative	Negative	Negative	Negative
876	I. persulcatus	Adult	Female	1	Negative	Negative	Negative	30.555	Negative
877	Haemaphysalis spp.	Nymph	-	2	Negative	Negative	Negative	Negative	Negative
878	I. ovatus	Adult	Female	4	Negative	Negative	Negative	Negative	Negative
879	I. ovatus	Adult	Male	3	Negative	Negative	Negative	38.43	Negative
880	I. persulcatus	Adult	Male	1	Negative	Negative	Negative	Negative	Negative
881	Ixodes spp.	Nymph	-	3	Negative	Negative	Negative	Negative	Negative
882	Haemaphysalis spp.	Nymph	-	54	Negative	Negative	Negative	Negative	Negative
883	Haemaphysalis spp.	Nymph	-	54	Negative	Negative	Negative	Negative	Negative
884	I. ovatus	Adult	Female	10	Negative	Negative	Negative	35.99	Negative
885	I. ovatus	Adult	Female	9	Negative	Negative	Negative	37.8	Negative
886	I. ovatus	Adult	Female	9	Negative	Negative	Negative	35.965	Negative
887	I. ovatus	Adult	Female	9	Negative	Negative	Negative	37.845	Negative
888	I. ovatus	Adult	Female	9	Negative	Negative	Negative	36.31	Negative
889	I. ovatus	Adult	Female	9	Negative	Negative	Negative	37.965	Negative
890	I. ovatus	Adult	Female	9	Negative	Negative	Negative	39.19	Negative
891	I. ovatus	Adult	Female	7	Negative	Negative	Negative	37.66	Negative
892	I. ovatus	Adult	Male	10	Negative	Negative	Negative	38.035	Negative
893	I. ovatus	Adult	Male	10	Negative	Negative	Negative	38.625	35.66
894	I. ovatus	Adult	Male	9	Negative	Negative	Negative	39.805	Negative
895	I. ovatus	Adult	Male	9	Negative	Negative	Negative	39.1	Negative
896	I. ovatus	Adult	Male	9	Negative	Negative	Negative	38.835	Negative
897	I. ovatus	Adult	Male	9	Negative	Negative	Negative	Negative	Negative
898	I. ovatus	Adult	Male	8	Negative	Negative	Negative	39.89	Negative
899	H. megaspinosa	Adult	Female	1	Negative	Negative	Negative	Negative	Negative
900	Haemaphysalis spp.	Nymph	-	31	Negative	Negative	Negative	39.32	Negative
901	I. ovatus	Adult	Female	7	Negative	Negative	Negative	36.985	Negative
902	I. ovatus	Adult	Female	7	Negative	Negative	Negative	36.34	Negative
903	I. ovatus	Adult	Male	7	Negative	Negative	Negative	38.895	Negative
904	I. ovatus	Adult	Male	6	Negative	Negative	Negative	36.885	Negative
905	I. persulcatus	Adult	Female	7	Negative	Negative	22.21	33.535	Negative
906	I. persulcatus	Adult	Male	8	Negative	Negative	Negative	35.13	Negative
907	I. ovatus	Adult	Female	9	Negative	Negative	Negative	Negative	Negative
908	I. ovatus	Adult	Female	9	Negative	Negative	Negative	36.81	Negative
909	I. ovatus	Adult	Female	9	Negative	Negative	Negative	36.61	Negative
910	I. ovatus	Adult	Female	7	Negative	Negative	Negative	37.335	Negative
911	I. ovatus	Adult	Male	8	Negative	Negative	Negative	37.965	Negative
912	I. ovatus	Adult	Male	8	Negative	Negative	Negative	39.68	Negative
913	I. ovatus	Adult	Male	8	Negative	Negative	Negative	38.06	Negative
914	I. ovatus	Adult	Female	7	Negative	Negative	Negative	36.755	Negative
915	I. ovatus	Adult	Female	7	Negative	Negative	Negative	37.335	Negative
916	I. ovatus	Adult	Male	7	Negative	Negative	Negative	39.115	Negative
917	Haemaphysalis spp.	Nymph	-	15	Negative	Negative	Negative	Negative	Negative
918	I. ovatus	Adult	Female	2	Negative	Negative	Negative	38.53	Negative
919	I. ovatus	Adult	Male	1	Negative	Negative	Negative	32.98	Negative
920	Haemaphysalis spp.	Nymph	-	18	Negative	Negative	Negative	Negative	Negative
921	I. ovatus	Adult	Female	4	Negative	Negative	Negative	Negative	Negative
922	I. ovatus	Adult	Male	4	Negative	Negative	Negative	38.93	Negative
923	H. longicornis	Adult	Female	1	Negative	Negative	Negative	Negative	Negative
924	Haemaphysalis spp.	Nymph	-	19	Negative	Negative	Negative	Negative	Negative
925	I. ovatus	Adult	Female	4	Negative	Negative	Negative	Negative	Negative
926	I. ovatus	Adult	Male	3	Negative	Negative	Negative	Negative	Negative
927	I. persulcatus	Adult	Male	1	Negative	Negative	Negative	Negative	Negative
928	Haemaphysalis spp.	Nymph	-	5	Negative	Negative	Negative	Negative	Negative
929	I. ovatus	Adult	Female	8	Negative	Negative	Negative	38.805	Negative
930	I. ovatus	Adult	Female	8	Negative	Negative	Negative	38.765	Negative
931	I. ovatus	Adult	Female	8	Negative	Negative	Negative	39.57	Negative
932	I. ovatus	Adult	Female	7	Negative	Negative	Negative	38.845	Negative
933	I. ovatus	Adult	Male	10	Negative	Negative	Negative	39.48	Negative
934	I. ovatus	Adult	Male	10	Negative	Negative	Negative	39.36	Negative
935	I. persulcatus	Adult	Female	3	Negative	Negative	Negative	31.595	Negative
936	I. persulcatus	Adult	Male	1	Negative	Negative	Negative	Negative	Negative
937	I. ovatus	Adult	Female	10	Negative	Negative	Negative	37.535	Negative
938	I. ovatus	Adult	Female	9	Negative	Negative	Negative	37.13	Negative
939	I. ovatus	Adult	Female	9	Negative	Negative	Negative	36.14	Negative
940	I. ovatus	Adult	Female	9	Negative	Negative	Negative	38.55	Negative
941	I. ovatus	Adult	Female	9	Negative	Negative	Negative	38.725	Negative
942	I. ovatus	Adult	Male	7	Negative	Negative	Negative	39.86	Negative
943	I. ovatus	Adult	Male	7	Negative	Negative	Negative	36.23	Negative
944	I. ovatus	Adult	Male	7	Negative	Negative	Negative	38.065	Negative
945	I. persulcatus	Adult	Female	3	Negative	Negative	Negative	Negative	Negative
946	I. persulcatus	Adult	Male	3	Negative	Negative	Negative	33.68	Negative
947	Haemaphysalis spp.	Nymph	-	1	Negative	Negative	Negative	Negative	Negative
948	I. ovatus	Adult	Female	7	Negative	Negative	Negative	38.565	Negative
949	I. ovatus	Adult	Female	7	Negative	Negative	Negative	40.465	Negative
950	I. ovatus	Adult	Female	7	Negative	Negative	Negative	39.825	Negative
951	I. ovatus	Adult	Male	8	Negative	Negative	Negative	37.105	Negative
952	I. ovatus	Adult	Male	8	Negative	Negative	Negative	Negative	Negative
953	I. persulcatus	Adult	Female	3	Negative	Negative	Negative	Negative	Negative
954	I. persulcatus	Adult	Male	2	Negative	Negative	Negative	Negative	Negative
955	Haemaphysalis spp.	Nymph	-	1	Negative	Negative	Negative	Negative	Negative
956	Haemaphysalis spp.	Nymph	-	63	Negative	Negative	Negative	Negative	Negative
957	Haemaphysalis spp.	Nymph	-	52	Negative	Negative	Negative	Negative	Negative
958	Haemaphysalis spp.	Nymph	-	68	Negative	Negative	Negative	Negative	Negative
959	Haemaphysalis spp.	Nymph	-	57	Negative	Negative	Negative	Negative	Negative
960	Haemaphysalis spp.	Nymph	-	46	Negative	Negative	Negative	40.755	Negative
961	Haemaphysalis spp.	Nymph	-	58	Negative	Negative	Negative	Negative	Negative
962	Haemaphysalis spp.	Nymph	-	50	Negative	Negative	Negative	Negative	Negative
963	Haemaphysalis spp.	Nymph	-	43	Negative	Negative	Negative	Negative	Negative
964	Haemaphysalis spp.	Nymph	-	100	Negative	Negative	Negative	Negative	Negative
965	Haemaphysalis spp.	Nymph	-	73	Negative	Negative	Negative	Negative	Negative
966	Haemaphysalis spp.	Nymph	-	9	Negative	Negative	Negative	Negative	Negative
967	Haemaphysalis spp.	Nymph	-	80	Negative	Negative	Negative	Negative	Negative
968	Haemaphysalis spp.	Nymph	-	76	37.96	Negative	Negative	Negative	Negative
969	Haemaphysalis spp.	Nymph	-	17	Negative	Negative	Negative	Negative	Negative
970	Haemaphysalis spp.	Nymph	-	100	Negative	Negative	Negative	Negative	Negative
971	Haemaphysalis spp.	Nymph	-	92	Negative	Negative	Negative	Negative	Negative
972	Haemaphysalis spp.	Nymph	-	42	Negative	Negative	Negative	Negative	Negative
973	Haemaphysalis spp.	Nymph	-	94	Negative	Negative	Negative	Negative	Negative
974	Haemaphysalis spp.	Nymph	-	80	Negative	Negative	Negative	Negative	Negative
975	Haemaphysalis spp.	Nymph	-	80	Negative	Negative	Negative	Negative	Negative
976	Haemaphysalis spp.	Nymph	-	45	Negative	Negative	Negative	Negative	Negative
977	Haemaphysalis spp.	Nymph	-	100	Negative	Negative	Negative	Negative	Negative
978	Haemaphysalis spp.	Nymph	-	77	Negative	Negative	Negative	Negative	Negative
979	Haemaphysalis spp.	Nymph	-	10	Negative	Negative	Negative	Negative	Negative
980	Haemaphysalis spp.	Nymph	-	70	Negative	Negative	Negative	Negative	Negative
981	Haemaphysalis spp.	Nymph	-	100	Negative	Negative	Negative	Negative	Negative
982	Haemaphysalis spp.	Nymph	-	100	Negative	Negative	Negative	Negative	Negative
983	Haemaphysalis spp.	Nymph	-	85	Negative	Negative	Negative	Negative	Negative
984	Haemaphysalis spp.	Nymph	-	100	Negative	Negative	Negative	Negative	Negative
985	Haemaphysalis spp.	Nymph	-	99	Negative	Negative	Negative	Negative	Negative
986	Haemaphysalis spp.	Nymph	-	17	Negative	Negative	Negative	Negative	Negative
987	Haemaphysalis spp.	Nymph	-	13	Negative	Negative	Negative	Negative	Negative
988	Haemaphysalis spp.	Nymph	-	98	Negative	Negative	Negative	Negative	Negative
989	Haemaphysalis spp.	Nymph	-	72	Negative	Negative	Negative	Negative	Negative
990	Haemaphysalis spp.	Nymph	-	30	Negative	Negative	Negative	Negative	Negative
991	Haemaphysalis spp.	Nymph	-	73	Negative	Negative	Negative	Negative	Negative
992	Haemaphysalis spp.	Nymph	-	67	Negative	Negative	Negative	Negative	Negative
993	Haemaphysalis spp.	Nymph	-	35	Negative	Negative	Negative	Negative	Negative
994	Haemaphysalis spp.	Nymph	-	33	Negative	Negative	Negative	Negative	Negative
995	Haemaphysalis spp.	Nymph	-	17	Negative	Negative	Negative	Negative	Negative
996	Haemaphysalis spp.	Nymph	-	12	Negative	Negative	Negative	Negative	Negative
997	Haemaphysalis spp.	Nymph	-	2	Negative	Negative	Negative	Negative	Negative
998	Haemaphysalis spp.	Nymph	-	1	Negative	Negative	Negative	Negative	Negative
999	Haemaphysalis spp.	Nymph	-	4	Negative	Negative	Negative	Negative	Negative
1000	Haemaphysalis spp.	Nymph	-	2	Negative	Negative	Negative	Negative	Negative
1001	Haemaphysalis spp.	Nymph	-	1	Negative	Negative	Negative	Negative	Negative
1002	Haemaphysalis spp.	Nymph	-	2	Negative	Negative	Negative	Negative	Negative
1003	Haemaphysalis spp.	Nymph	-	12	Negative	Negative	Negative	Negative	Negative
1004	Haemaphysalis spp.	Nymph	-	17	Negative	Negative	Negative	Negative	Negative
1005	Haemaphysalis spp.	Nymph	-	24	Negative	Negative	Negative	Negative	Negative
1006	Haemaphysalis spp.	Nymph	-	1	Negative	Negative	Negative	Negative	Negative
1007	Haemaphysalis spp.	Nymph	-	2	Negative	Negative	Negative	Negative	Negative
1008	Haemaphysalis spp.	Nymph	-	3	Negative	Negative	Negative	Negative	Negative
1009	Haemaphysalis spp.	Nymph	-	8	Negative	Negative	Negative	Negative	Negative
1010	Haemaphysalis spp.	Nymph	-	4	Negative	Negative	Negative	Negative	Negative
1011	Haemaphysalis spp.	Nymph	-	6	Negative	Negative	Negative	Negative	Negative
1012	Haemaphysalis spp.	Nymph	-	7	Negative	Negative	Negative	Negative	Negative
1013	Haemaphysalis spp.	Nymph	-	19	Negative	Negative	Negative	Negative	Negative
1014	Haemaphysalis spp.	Nymph	-	11	Negative	Negative	Negative	Negative	Negative
1015	Haemaphysalis spp.	Nymph	-	10	Negative	Negative	Negative	Negative	Negative
1016	Haemaphysalis spp.	Nymph	-	8	Negative	Negative	Negative	Negative	Negative
1017	Haemaphysalis spp.	Nymph	-	18	Negative	Negative	Negative	Negative	Negative
1018	Haemaphysalis spp.	Nymph	-	40	Negative	Negative	Negative	Negative	Negative
1019	Haemaphysalis spp.	Nymph	-	7	Negative	Negative	Negative	Negative	Negative
1020	Haemaphysalis spp.	Nymph	-	1	Negative	Negative	Negative	Negative	Negative
1021	Haemaphysalis spp.	Nymph	-	4	Negative	Negative	Negative	Negative	Negative
1022	Haemaphysalis spp.	Nymph	-	27	Negative	Negative	Negative	Negative	Negative
1023	Haemaphysalis spp.	Nymph	-	4	Negative	Negative	Negative	Negative	Negative
1024	Haemaphysalis spp.	Nymph	-	3	Negative	Negative	Negative	Negative	Negative
1025	Haemaphysalis spp.	Nymph	-	31	Negative	Negative	Negative	Negative	Negative
1026	Haemaphysalis spp.	Nymph	-	2	Negative	Negative	Negative	Negative	Negative
