# Supplementary material for: Spatial distribution of ticks and tick-borne pathogens in central Hokkaido, Japan and associated ecological factors revealed by intensive short-term survey in 2024
Source: PLoS One. 2026 May 14;21(5):e0349386. doi: 10.1371/journal.pone.0349386 (PMC13175462; doi:10.1371/journal.pone.0349386)
Supplement: S4 Table — Moran’s I and p-value were calculated with the parameter controlling the distance decay (r = 0.1 to r = 20). The results using r = 1 or r = 10 are also shown in Table 3. (XLSX) [file pone.0349386.s008.xlsx]

## Sheet: TableS3
		r = 0.1	r = 0.2	r = 0.3	r = 0.4	r = 0.5	r = 0.6	r = 0.7	r = 0.8	r = 0.9	r = 1	r = 2	r = 3	r = 4	r = 5	r = 6	r = 7	r = 8	r = 9	r = 10	r = 11	r = 12	r = 13	r = 14	r = 15	r = 16	r = 17	r = 18	r = 19	r = 20
Iov	Moran's I	0.376818	0.354046	0.337529	0.324047	0.312923	0.303844	0.296474	0.290466	0.285512	0.281362	0.258752	0.243948	0.227484	0.209639	0.191962	0.175455	0.160508	0.147157	0.135282	0.124714	0.115285	0.106846	0.0992648	0.0924324	0.0862556	0.0806552	0.075564	0.0709244	0.0666862
	p-value	<0.001	<0.001	<0.001	<0.001	<0.001	<0.001	<0.001	<0.001	<0.001	<0.001	<0.001	<0.001	<0.001	<0.001	<0.001	<0.001	<0.001	<0.001	<0.001	<0.001	<0.001	<0.001	<0.001	<0.001	<0.001	<0.001	<0.001	<0.001	<0.001
Ipe	Moran's I	0.146301	0.148124	0.15059	0.153282	0.155868	0.158262	0.160448	0.162416	0.16416	0.165674	0.170095	0.163458	0.152778	0.140763	0.128828	0.117704	0.107658	0.0986988	0.0907302	0.083628	0.0772737	0.071565	0.0664166	0.061758	0.0575304	0.0536841	0.0501771	0.0469729	0.0440397
	p-value	0.0229889	0.0202793	0.0173113	0.0144336	0.0118688	0.00965346	0.00777587	0.00621087	0.00492549	0.00388252	<0.001	<0.001	<0.001	<0.001	<0.001	<0.001	<0.001	<0.001	<0.001	<0.001	<0.001	<0.001	<0.001	<0.001	<0.001	<0.001	<0.001	<0.001	<0.001
Ipa	Moran's I	0.229014	0.224037	0.217321	0.212182	0.208826	0.206924	0.206079	0.205921	0.206144	0.206517	0.200223	0.177358	0.153516	0.133303	0.116588	0.10262	0.0908045	0.0807255	0.0720777	0.0646244	0.0581743	0.0525697	0.0476798	0.0433956	0.0396261	0.0362954	0.0333401	0.0307073	0.0283524
	p-value	0.00273631	0.0029142	0.00328619	0.0034683	0.00339659	0.00311813	0.00271788	0.00227736	0.00185422	0.00147982	<0.001	<0.001	<0.001	<0.001	<0.001	<0.001	<0.001	<0.001	<0.001	<0.001	<0.001	<0.001	<0.001	<0.001	<0.001	<0.001	<0.001	<0.001	<0.001
Hme	Moran's I	0.512975	0.529785	0.53633	0.53708	0.534883	0.531056	0.526278	0.520942	0.515295	0.509506	0.459984	0.427791	0.399719	0.372301	0.346142	0.322059	0.300399	0.281145	0.264095	0.24898	0.235529	0.223496	0.212669	0.202868	0.193947	0.185781	0.178271	0.171335	0.164902
	p-value	<0.001	<0.001	<0.001	<0.001	<0.001	<0.001	<0.001	<0.001	<0.001	<0.001	<0.001	<0.001	<0.001	<0.001	<0.001	<0.001	<0.001	<0.001	<0.001	<0.001	<0.001	<0.001	<0.001	<0.001	<0.001	<0.001	<0.001	<0.001	<0.001
Hlo	Moran's I	1.05694	1.05363	1.04821	1.04032	1.02915	1.01481	0.997967	0.979475	0.960091	0.94041	0.769674	0.645786	0.550849	0.476865	0.418179	0.370606	0.33127	0.298231	0.270144	0.246042	0.225198	0.207049	0.191153	0.177151	0.164755	0.153728	0.143874	0.135029	0.127059
	p-value	<0.001	<0.001	<0.001	<0.001	<0.001	<0.001	<0.001	<0.001	<0.001	<0.001	<0.001	<0.001	<0.001	<0.001	<0.001	<0.001	<0.001	<0.001	<0.001	<0.001	<0.001	<0.001	<0.001	<0.001	<0.001	<0.001	<0.001	<0.001	<0.001
Hfl	Moran's I	0.134805	0.136729	0.135371	0.130975	0.125112	0.119023	0.113401	0.10853	0.104466	0.101158	0.0914091	0.0944115	0.0973125	0.0982034	0.0973956	0.0954748	0.0928976	0.0899693	0.0868846	0.0837645	0.0806831	0.0776839	0.0747914	0.0720183	0.0693693	0.0668449	0.0644425	0.0621581	0.0599865
	p-value	0.0619962	0.056913	0.0559007	0.0586075	0.0634063	0.068882	0.0740365	0.0782753	0.081316	0.0830845	0.0558698	0.0193829	0.0045588	0.000866305	<0.001	<0.001	<0.001	<0.001	<0.001	<0.001	<0.001	<0.001	<0.001	<0.001	<0.001	<0.001	<0.001	<0.001	<0.001
Hja	Moran's I	0.306681	0.336219	0.356511	0.369092	0.377158	0.382251	0.385084	0.386011	0.385239	0.382929	0.311844	0.234354	0.180049	0.143127	0.117093	0.097946	0.0833633	0.0719524	0.0628342	0.0554245	0.049318	0.0442235	0.0399267	0.0362666	0.0331203	0.0303928	0.0280098	0.0259126	0.0240546
	p-value	<0.001	<0.001	<0.001	<0.001	<0.001	<0.001	<0.001	<0.001	<0.001	<0.001	<0.001	<0.001	<0.001	<0.001	<0.001	<0.001	<0.001	<0.001	<0.001	<0.001	<0.001	<0.001	<0.001	<0.001	<0.001	<0.001	<0.001	<0.001	<0.001
TBEV	Moran's I	0.141853	0.16271	0.171246	0.174531	0.174907	0.173267	0.170132	0.1659	0.160903	0.155414	0.101878	0.0688793	0.0493475	0.0365389	0.0274864	0.0208112	0.0157599	0.0118655	0.00881619	0.00639524	0.00444861	0.00286499	0.00156289	0.000481899	-0.000423335	-0.00118728	-0.00183644	-0.00239147	-0.00286862
	p-value	0.0480885	0.0270959	0.019999	0.0167085	0.0149905	0.0141704	0.0139655	0.014227	0.0148644	0.0158165	0.0348074	0.0562817	0.0752913	0.0942482	0.114608	0.136484	0.15933	0.182448	0.205245	0.227305	0.248377	0.26833	0.287117	0.304741	0.321235	0.336649	0.351039	0.364468	0.376996
YEZV	Moran's I	-0.0620095	-0.0613895	-0.0596643	-0.0580191	-0.0567305	-0.0557584	-0.0549989	-0.0543587	-0.0537685	-0.0531806	-0.0447842	-0.0341985	-0.0247624	-0.0173788	-0.0119474	-0.00809838	-0.00545737	-0.00371135	-0.00261401	-0.00197722	-0.00166047	-0.00156084	-0.00160434	-0.00173864	-0.00192735	-0.00214557	-0.00237658	-0.00260936	-0.0028369
	p-value	0.736326	0.736921	0.733552	0.730618	0.729209	0.729205	0.730201	0.731806	0.733716	0.73571	0.743769	0.726079	0.688426	0.639224	0.586497	0.536257	0.492188	0.455874	0.427396	0.406004	0.39061	0.380087	0.373414	0.369723	0.368306	0.368597	0.370152	0.372624	0.375744
BJNV	Moran's I	-0.0457935	-0.0310173	-0.0161644	-0.00253228	0.00905463	0.0183582	0.025627	0.0312452	0.0355706	0.0388946	0.0494118	0.05207	0.0536836	0.0535382	0.0518678	0.0492393	0.0461311	0.0428599	0.0396123	0.0364904	0.0335453	0.0307986	0.0282554	0.0259112	0.0237566	0.0217799	0.019968	0.0183079	0.0167868
	p-value	0.670534	0.610986	0.546602	0.48453	0.430108	0.385393	0.349578	0.320952	0.297865	0.27898	0.180281	0.11354	0.0639437	0.0352312	0.0204991	0.0131046	0.00929564	0.00726725	0.0061791	0.005632	0.00542916	0.00547029	0.00570337	0.00610163	0.00665192	0.00734838	0.0081889	0.00917296	0.0103003
LDB	Moran's I	0.365767	0.360115	0.357945	0.35758	0.357794	0.357937	0.357681	0.356895	0.355572	0.353775	0.327299	0.30561	0.288798	0.274078	0.260493	0.247724	0.235641	0.224182	0.213317	0.20303	0.19331	0.184143	0.175513	0.1674	0.159782	0.152633	0.145927	0.139638	0.13374
	p-value	<0.001	<0.001	<0.001	<0.001	<0.001	<0.001	<0.001	<0.001	<0.001	<0.001	<0.001	<0.001	<0.001	<0.001	<0.001	<0.001	<0.001	<0.001	<0.001	<0.001	<0.001	<0.001	<0.001	<0.001	<0.001	<0.001	<0.001	<0.001	<0.001
pLDB	Moran's I	0.423237	0.427204	0.429004	0.428818	0.42674	0.423345	0.41915	0.41449	0.409563	0.404479	0.351294	0.300337	0.257199	0.222169	0.193833	0.170726	0.151635	0.13563	0.122025	0.110318	0.100141	0.091219	0.0833436	0.0763532	0.0701196	0.064539	0.0595261	0.0550095	0.0509288
	p-value	<0.001	<0.001	<0.001	<0.001	<0.001	<0.001	<0.001	<0.001	<0.001	<0.001	<0.001	<0.001	<0.001	<0.001	<0.001	<0.001	<0.001	<0.001	<0.001	<0.001	<0.001	<0.001	<0.001	<0.001	<0.001	<0.001	<0.001	<0.001	<0.001
RFB	Moran's I	0.250154	0.239182	0.230863	0.224212	0.219099	0.21517	0.212016	0.209288	0.206729	0.204161	0.167109	0.121669	0.0868893	0.0640458	0.049453	0.040011	0.0337303	0.0294019	0.0262948	0.0239641	0.0221364	0.0206415	0.0193732	0.0182638	0.0172704	0.016365	0.0155294	0.0147511	0.0140217
	p-value	0.00272622	0.00349439	0.00407592	0.00446632	0.00461886	0.00456073	0.00435978	0.00408429	0.00378557	0.00349635	0.00249834	0.00453835	0.00997945	0.0183437	0.0273219	0.0346458	0.0392736	0.0412665	0.041232	0.0398827	0.0378191	0.035469	0.0331023	0.0308709	0.028848	0.0270584	0.0254997	0.0241557	0.0230042
