# Supplementary material for: Spatial distribution of ticks and tick-borne pathogens in central Hokkaido, Japan and associated ecological factors revealed by intensive short-term survey in 2024
Source: PLoS One. 2026 May 14;21(5):e0349386. doi: 10.1371/journal.pone.0349386 (PMC13175462; doi:10.1371/journal.pone.0349386)
Supplement: S7 Table — Number of collected adult ticks, presence (1)/absence (0) of pathogen, and scaled environmental covariates at each site are provided with site coordinates anonymized. (XLSX) [file pone.0349386.s011.xlsx]

## Sheet: TableS7
TBEV	YEZV	BJNV	LDB	pLDB	RFB	Iovatus	Ipersulcatus	Ipavlovskyi	Hmegaspinosa	Hlongicornis	Hflava	Hjaponica	forest	grass	wet	crop	build	water	snow	prec6	temp6	suns	cold	elev	angl	bear	tanuki	fox	raccoon	deer
0	0	0	1	0	0	11	0	0	0	0	0	0	0.932042	-0.700483	-0.613561	-0.491701	-0.354122	-0.179031	-0.614385	4.492	-1.06594	-2.22109	0.42464	0.550916	1.68258	1	0	1	0	1
0	0	0	1	0	0	6	0	0	0	0	0	0	0.6554	-0.407249	-0.0347938	-0.491701	-0.328049	-0.179031	-1.05486	4.69259	-0.282826	-1.91905	0.826968	-0.204902	0.412397	1	0	1	0	1
0	0	0	1	0	0	37	0	0	0	0	0	0	0.865551	-0.533995	-0.570579	-0.491701	-0.34952	-0.179031	-0.203279	4.09992	-1.27951	-1.3754	0.474931	0.882794	1.36169	1	1	1	0	1
0	0	0	0	0	0	0	0	0	0	0	2	0	0.779424	-0.477604	-0.286693	-0.491701	-0.347987	-0.179031	-1.4366	2.13955	-0.282826	-3.09266	1.2293	-0.739466	-0.309603	1	1	1	1	1
0	0	0	0	0	0	0	0	0	10	0	0	0	0.767882	-0.546347	-0.363662	-0.491701	-0.294691	-0.179031	-1.48064	2.05293	-0.282826	-3.1617	1.32988	-0.743334	-0.57701	1	1	1	1	1
0	0	1	1	1	0	27	15	0	0	0	0	0	0.631456	-0.304134	0.37804	-0.491701	-0.354122	-0.179031	0.883214	-0.449972	-0.496402	-0.089606	-0.63147	0.798858	-0.149158	1	1	1	1	1
0	0	0	1	0	0	75	4	0	0	0	0	0	0.598555	-0.279966	-0.457624	-0.489355	-0.0274448	-0.179031	-0.555656	-1.13838	0.429092	0.117501	2.63744	-0.401785	0.626323	1	1	1	1	1
1	0	0	1	1	0	39	1	0	0	0	0	0	0.574095	0.31241	-0.555585	-0.491701	-0.325365	-0.179031	-0.0270914	0.849346	-0.567593	0.30735	-0.178852	0.790735	-0.0823065	1	1	1	1	1
1	0	1	1	0	1	137	2	0	0	0	0	0	0.752724	-0.266539	-0.386652	-0.491701	-0.354122	-0.179031	0.149097	-0.217463	-0.567593	-0.0291997	-0.530888	0.816264	0.53273	1	1	1	1	1
0	0	0	1	0	1	135	0	0	1	0	0	0	0.869169	-0.615091	-0.41764	-0.491701	-0.354122	-0.179031	-0.33542	2.10307	-0.85236	-0.477932	-0.128561	0.830576	1.21462	1	1	1	0	1
0	0	0	1	0	0	7	1	0	0	0	0	0	0.872614	-0.718743	-0.461622	-0.491701	-0.351438	-0.179031	-0.761208	2.13499	-0.354018	-0.987071	0.776677	0.101061	-0.0154547	0	1	1	0	0
0	0	0	1	0	0	1	1	0	8	0	1	0	0.94186	-0.727873	-0.619559	-0.491701	-0.354122	-0.179031	-0.496926	4.2914	-1.42189	-1.62565	0.374349	0.693647	-0.617121	1	1	1	0	1
0	0	0	0	0	0	0	0	0	9	2	1	0	0.928941	-0.727336	-0.559583	-0.491701	-0.352204	-0.179031	-0.966761	2.93281	-0.42521	-2.09164	0.525222	-0.137598	-0.737454	1	1	1	0	1
0	0	0	0	0	0	0	1	0	4	0	0	0	0.897246	-0.727873	-0.515601	-0.491701	-0.317313	-0.179031	-1.45128	1.25966	-0.0692508	-2.40231	1.02813	-0.799808	-0.764195	1	1	1	0	1
1	0	0	0	0	0	1	0	0	1	18	2	0	-0.347815	-0.443232	2.90303	-0.491701	0.648914	-0.179031	-1.51001	0.849346	0.0731328	-1.9622	0.0726033	-0.912368	-1.17868	1	1	1	1	1
0	0	0	0	0	0	0	0	0	3	23	0	0	-1.21254	1.2861	0.886836	-0.491701	0.882036	-0.179031	-1.48064	0.790079	0.144325	-2.02261	-0.178852	-0.901151	-1.16531	1	1	1	1	1
0	1	0	0	0	0	2	2	0	1	1	0	0	0.6883	-0.639258	0.613945	-0.488964	-0.333033	-0.179031	-1.40723	0.64875	0.144325	-2.14342	-0.480597	-0.916236	-1.11182	1	1	1	1	1
0	0	0	1	0	0	4	1	0	0	0	2	0	0.393744	0.292002	0.13014	-0.491701	-0.198452	-0.174224	-1.24573	0.735371	0.215516	-2.03987	-0.329725	-0.785883	-1.0316	1	1	1	1	1
0	0	0	0	0	0	0	0	0	2	13	0	0	0.0123705	-0.724651	3.80666	-0.491701	-0.00482282	-0.179031	-1.49533	0.758166	0.215516	-1.72921	-0.329725	-0.921651	-1.07171	1	1	1	1	1
0	0	0	0	0	0	0	0	0	0	0	0	0	0.0513002	1.88599	-0.388652	-0.491701	-0.338018	-0.179031	-1.28977	0.329619	0.144325	-1.53936	-1.33554	-0.621877	-0.269492	1	1	1	1	1
0	0	0	1	0	0	4	0	0	1	6	0	0	0.0242561	0.174386	1.28368	-0.442033	0.173469	-0.179031	-1.39255	0.516538	0.144325	-1.19418	-1.18467	-0.800968	-0.991491	1	1	1	1	1
0	0	0	0	0	0	6	0	0	2	3	1	0	-0.747965	0.876859	0.855848	0.61196	-0.260566	-0.179031	-1.31914	0.375209	0.286708	-1.10788	-1.18467	-0.767703	-0.22938	1	1	1	1	1
0	0	0	1	1	1	193	30	0	0	0	0	0	-0.0589432	0.242056	0.2301	0.653024	-0.321147	-0.179031	0.00227332	-0.618656	-0.0692508	0.454051	-0.581179	0.363315	0.853619	1	1	1	1	1
0	0	0	1	1	0	60	14	0	0	0	0	0	0.492102	-0.524865	0.857847	-0.49131	-0.250981	-0.179031	0.765755	-0.696159	-0.354018	0.290091	-0.63147	0.767526	1.30821	1	1	1	0	1
0	0	0	1	0	0	11	1	0	8	0	1	3	0.875197	-0.716058	-0.523597	-0.491701	-0.319997	-0.179031	-0.452879	1.21863	-0.85236	-1.09063	1.38017	0.719176	1.64247	1	1	1	0	1
0	0	0	0	0	0	0	0	0	3	0	0	0	0.933248	-0.727873	-0.570579	-0.491701	-0.353738	-0.179031	-0.673114	2.63192	-0.496402	-1.32362	1.02813	0.106863	-0.269492	1	1	1	1	1
0	0	0	0	0	0	0	0	0	2	0	3	0	0.882088	-0.727873	-0.472618	-0.491701	-0.306194	-0.179031	-1.02549	0.771843	0.0731328	-1.40129	0.0726033	-0.690729	-0.790936	1	1	1	1	1
0	0	0	0	0	0	0	0	0	0	0	2	0	0.37893	0.0889937	-0.36666	-0.491701	0.109821	-0.179031	-1.08422	0.407122	0.3579	-1.8155	0.0726033	-0.810638	-0.857788	1	1	1	1	0
0	0	0	0	0	0	0	0	0	0	0	0	0	0.0854068	-0.303059	0.215106	-0.463543	0.821071	-0.179031	-1.12827	0.0971092	0.3579	-1.64291	-0.128561	-0.871367	-1.13857	1	1	1	1	0
0	0	0	0	0	0	1	0	0	2	2	0	0	0.538783	0.16633	-0.137752	-0.491701	-0.301593	-0.179031	-1.27509	0.265793	0.215516	-1.54799	-1.38584	-0.667134	-0.403195	1	0	1	1	1
0	0	0	0	0	0	0	0	0	0	1	0	0	0.399084	-0.258483	0.533978	-0.490919	-0.285105	-0.179031	-1.187	0.151817	0.144325	-1.22007	-1.18467	-0.679511	-0.683973	0	1	1	1	1
0	0	0	0	0	0	14	2	0	5	2	5	0	0.775978	-0.627443	-0.19473	-0.466671	-0.329966	-0.179031	-1.28977	0.037842	0.0731328	-0.779964	-1.08409	-0.392502	-0.189269	1	1	1	1	1
0	0	0	1	1	0	9	12	0	0	0	0	0	0.651438	-0.276206	0.197113	-0.491701	-0.352204	-0.179031	1.29432	-0.354233	-1.92024	0.169278	-1.68758	2.25092	0.372286	1	1	1	0	0
0	0	0	1	1	0	34	10	0	0	0	0	0	0.878126	-0.653222	-0.436632	-0.491701	-0.340702	-0.179031	1.0594	-0.659687	-0.781169	0.920042	-0.581179	1.2785	1.7628	0	1	1	0	1
0	0	1	1	1	0	66	17	1	0	0	0	0	0.883982	-0.714984	-0.336672	-0.491701	-0.346837	-0.179031	1.32368	-0.536593	-0.923552	0.609381	-0.380015	1.44057	1.05417	1	1	1	0	1
0	1	0	1	1	0	66	6	0	9	0	0	6	0.908098	-0.726262	-0.463621	-0.491701	-0.344536	-0.179031	0.428061	0.584924	-1.13713	-1.22007	0.42464	1.11797	0.920471	1	0	0	0	1
0	0	1	1	1	0	43	5	0	1	0	0	0	0.768744	-0.675241	-0.304685	-0.491701	-0.302359	-0.179031	0.354649	0.420799	-0.496402	-0.607374	0.474931	0.510301	0.666434	1	0	1	0	1
0	0	0	1	0	1	31	3	0	8	0	1	3	0.268859	0.847858	-0.179736	-0.35521	-0.299292	-0.179031	0.237191	0.0879912	0.0731328	0.30735	0.525222	0.176101	-0.470047	1	1	1	1	1
0	0	0	1	0	0	70	4	0	4	0	2	0	0.689334	-0.529698	-0.0357934	-0.480751	-0.21839	-0.179031	0.251873	-0.130841	0.144325	0.419533	0.676095	0.21014	-0.296232	1	1	1	1	1
0	0	0	1	0	1	12	0	0	3	0	0	0	0.768399	-0.663426	-0.100767	-0.491701	-0.323448	-0.167355	-0.717161	0.794638	-0.140443	-0.581486	0.474931	-0.23662	0.0781379	1	1	1	1	1
0	0	0	1	1	0	8	1	0	0	0	0	0	0.898624	-0.727873	-0.462622	-0.491701	-0.326515	-0.179031	-0.115185	0.575805	-0.354018	-0.374379	0.474931	0.155601	-0.0555658	1	1	1	0	1
0	0	0	1	0	0	9	0	0	0	1	0	0	-1.25112	2.31779	1.10875	0.0167181	0.917694	-0.179031	-0.863985	0.625955	0.286708	-0.987071	0.273767	-0.754552	-1.11182	1	1	1	1	1
0	0	0	0	0	0	3	0	0	0	0	0	0	0.430434	-0.575348	-0.29269	0.349928	-0.354122	-0.179031	-1.14295	-0.0259841	0.3579	-0.693669	-0.732052	-0.725928	-0.630491	0	1	1	1	1
0	0	0	0	0	0	1	0	0	2	7	0	0	0.53551	-0.458269	0.590955	-0.476449	-0.332266	-0.179031	-1.21636	0.0697551	0.215516	-0.67641	-1.0338	-0.477599	-0.483417	1	1	1	1	1
0	0	0	0	0	0	0	0	0	2	4	0	0	0.402873	0.443453	0.323062	-0.491701	-0.352204	-0.179031	-1.28977	0.0879912	0.215516	-0.52108	-0.782343	-0.505449	-0.670603	1	1	1	1	1
0	0	0	0	0	0	0	0	0	0	0	1	0	-1.36498	1.46118	1.59755	1.08088	0.209511	-0.174911	-1.26041	-0.226581	0.500283	-0.175901	-0.0782696	-0.57198	-0.924639	1	1	1	1	1
0	0	0	1	1	0	2	2	0	2	3	0	3	0.0712818	0.182979	0.337057	0.166897	-0.229126	-0.179031	-1.12827	-0.212904	0.3579	-0.0637176	-0.329725	-0.394436	-0.162529	1	1	1	1	1
0	0	0	1	1	1	70	20	0	1	0	1	0	0.900691	-0.683297	-0.464621	-0.491701	-0.353738	-0.179031	1.08877	-0.595861	-0.42521	0.497198	-0.732052	1.05531	2.09706	1	0	1	0	1
0	0	1	1	1	0	23	5	0	0	0	0	0	0.713277	-0.102736	-0.604565	-0.478013	-0.339168	-0.179031	0.560202	-0.92411	-0.0692508	1.9038	-0.430306	0.78764	1.65584	1	1	1	0	1
0	0	0	1	0	0	5	1	0	1	0	1	0	0.620949	-0.191888	-0.226717	-0.399404	-0.293157	-0.179031	0.0610027	-0.573066	0.713859	1.42055	0.575513	0.0237002	1.92325	1	1	1	1	1
0	0	0	1	1	0	0	1	1	4	0	2	0	0.842124	-0.636573	-0.420639	-0.483488	-0.336101	-0.179031	-0.511609	-0.0442202	0.3579	0.807859	0.676095	-0.105879	-0.322973	1	1	1	1	1
0	0	0	1	0	0	64	7	1	0	0	2	0	0.911027	-0.640332	-0.639551	-0.477622	-0.354122	-0.179031	0.119732	-0.422618	0.500283	1.10989	0.726386	0.111892	0.465878	1	1	1	1	1
1	0	0	1	0	0	143	2	0	0	0	0	0	0.80819	-0.702631	-0.433634	-0.491701	-0.166244	-0.179031	-0.173915	0.106227	0.144325	0.454051	0.474931	-0.0749351	-0.0020843	1	1	1	1	1
0	0	0	1	0	0	17	1	0	3	0	1	0	0.92653	-0.727873	-0.601566	-0.491701	-0.329199	-0.179031	-0.511609	-0.0214251	0.286708	0.238314	0.474931	-0.270272	-0.0421954	1	1	1	1	1
0	0	0	1	1	0	64	9	3	2	0	1	0	0.903103	-0.624758	-0.625556	-0.491701	-0.341852	-0.179031	-0.511609	-0.0989283	0.215516	0.221055	0.525222	-0.209543	-0.0020843	1	1	1	1	1
0	0	0	0	0	0	4	2	0	10	0	3	0	0.941344	-0.721965	-0.627556	-0.491701	-0.354122	-0.179031	-0.511609	-0.294966	0.571475	0.825118	0.826968	-0.255573	-0.56364	1	1	1	1	1
0	0	0	1	0	0	40	1	0	0	0	2	1	0.1643	1.60189	-0.478615	-0.478404	-0.353738	-0.179031	-0.952079	-0.130841	0.286708	-0.503821	-0.430306	-0.47141	-0.0020843	0	0	1	1	1
0	0	0	0	0	0	0	0	0	0	0	0	0	-1.36739	-0.346024	-0.011803	3.24088	-0.0815075	-0.179031	-0.819938	-0.108046	0.713859	-0.35712	-0.530888	-0.911981	-1.20542	0	0	1	0	1
0	0	0	1	0	0	40	0	0	0	0	0	0	-1.46162	0.600811	0.692914	2.84705	-0.283955	-0.179031	-1.08422	-0.0259841	0.500283	-0.633263	-0.732052	-0.75842	-0.897899	0	1	1	1	1
0	0	0	0	0	0	0	0	0	0	0	0	0	-1.26973	-0.480289	0.0371773	1.743	-0.201519	0.0483095	-1.05486	-0.431736	0.927434	0.359127	-0.178852	-0.78627	-1.12519	0	1	1	1	1
0	0	0	1	1	1	82	3	0	1	0	0	0	0.772361	-0.362136	-0.563581	-0.405661	-0.343769	-0.179031	-0.379467	0.712576	0.286708	0.160649	-0.229143	0.0124829	0.15836	1	0	1	1	1
0	0	0	0	0	0	1	0	0	1	1	1	0	0.581158	0.0841602	-0.546588	-0.293809	-0.353738	-0.179031	-1.02549	-0.481885	0.500283	0.264202	0.374349	-0.381672	-0.22938	1	1	1	1	1
0	1	0	1	1	0	27	4	0	0	0	0	0	0.928769	-0.721428	-0.562582	-0.491701	-0.351438	-0.179031	1.96971	-0.217463	-0.638785	0.195167	-0.430306	1.12184	0.425767	1	0	1	0	1
0	0	0	1	0	0	29	2	1	0	0	1	0	0.705181	-0.690816	-0.0687802	-0.474493	-0.0914765	-0.179031	1.309	-0.45909	0.500283	0.505828	0.776677	0.216329	0.666434	1	1	1	1	1
0	1	0	1	1	0	63	15	1	1	0	1	0	0.911371	-0.6645	-0.630554	-0.491701	-0.329199	-0.179031	0.369332	-0.404382	0.0731328	0.62664	0.726386	0.500244	0.211842	1	1	1	0	1
0	0	0	0	0	0	2	4	0	3	0	0	0	0.30641	0.11531	0.194114	-0.491701	0.0657271	-0.179031	0.29592	-0.477326	0.429092	0.894154	0.877259	0.194281	0.278693	1	1	1	0	1
0	0	0	0	0	0	0	0	0	0	0	0	0	-1.36567	0.939158	0.134138	-0.422869	2.50238	-0.179031	-0.540973	-0.6916	1.49697	1.38603	2.53686	-0.887613	-1.20542	1	1	1	0	0
0	0	0	1	1	1	40	1	1	1	0	0	0	0.102632	-0.326153	1.27268	-0.0837925	-0.026678	-0.179031	-0.526291	-0.217463	0.429092	0.0829835	0.625804	-0.742947	-0.804306	0	1	1	1	0
0	0	0	1	1	1	37	8	3	3	0	4	0	0.850909	-0.623147	-0.286693	-0.491701	-0.354122	-0.179031	-0.408832	-0.199227	0.642667	0.29872	0.324058	-0.656303	-0.777565	0	1	1	1	1
0	0	0	0	0	0	1	0	0	0	0	0	0	-1.4723	1.1223	1.29567	1.18804	-0.150524	-0.04716	-0.379467	-0.363351	0.713859	0.62664	-0.128561	-0.912755	-1.19205	0	0	1	1	0
0	0	0	1	0	0	97	1	0	0	0	1	0	0.824899	-0.67739	-0.337672	-0.403706	-0.354122	-0.179031	-0.83462	-0.208345	0.215516	-0.0119407	-0.380015	-0.334481	0.372286	0	1	1	1	1
0	0	0	1	0	0	4	0	0	0	0	1	0	-0.589662	1.58148	2.78107	-0.363032	-0.323064	-0.0492205	-0.58502	-0.153636	0.856242	0.479939	0.173185	-0.867112	-0.724084	0	0	1	1	1
0	0	0	0	0	0	0	0	0	0	0	0	0	-1.43457	0.0223984	0.450011	2.01911	0.130142	0.0105338	-0.937396	-0.36791	0.998626	0.419533	-0.178852	-0.816054	-1.16531	0	1	1	1	1
0	0	0	1	0	0	5	0	0	0	0	1	0	0.835406	-0.667185	-0.197728	-0.481533	-0.337251	-0.179031	-0.673114	-0.331438	0.785051	0.488569	0.122894	-0.664039	-0.322973	0	1	1	1	1
0	0	0	0	0	0	1	0	0	1	0	0	1	0.775806	-0.501234	-0.396648	-0.40527	-0.327282	-0.179031	-0.981443	-0.418059	0.571475	0.505828	0.324058	-0.241648	0.345545	1	1	1	1	1
0	0	0	0	0	0	0	0	0	2	0	0	2	0.776151	-0.537754	-0.338672	-0.49131	-0.23181	-0.179031	-0.173915	0.698899	0.286708	0.152019	0.173185	0.0987404	0.50599	1	1	1	1	1
0	0	0	1	1	0	39	5	0	1	0	0	2	0.937037	-0.723577	-0.599567	-0.491701	-0.354122	-0.179031	-0.115185	0.730812	0.785051	0.108872	0.525222	-0.298122	0.15836	1	1	1	1	1
0	0	0	1	1	1	14	14	0	0	0	0	0	0.912749	-0.63711	-0.64055	-0.491701	-0.348754	-0.179031	2.35145	-0.0989283	-1.56428	0.152019	-0.530888	1.87882	0.17173	1	1	1	0	1
0	0	0	1	0	0	13	2	0	0	0	1	0	0.905514	-0.705854	-0.46662	-0.490137	-0.349137	-0.179031	1.32368	-0.801016	0.144325	-0.0550881	1.68191	0.0314363	0.9071	1	1	1	1	1
0	0	0	0	0	0	4	0	0	0	0	1	0	0.299003	-0.0860875	-0.0337942	-0.488572	0.188039	-0.176971	1.29432	-0.614097	0.856242	-0.305343	1.93337	-0.400625	0.492619	1	1	1	0	1
0	0	0	0	0	0	9	0	0	0	0	0	0	0.805779	-0.705317	-0.426636	-0.491701	-0.153591	-0.179031	1.20623	-0.627774	0.571475	-0.546968	1.63162	-0.20026	0.933841	1	1	1	0	1
0	0	0	0	0	0	0	0	0	0	0	0	0	-1.39358	3.98751	2.12234	-0.434993	0.26434	-0.153619	-0.320738	-0.87396	0.713859	0.920042	0.877259	-0.915849	-1.19205	0	0	1	1	1
0	0	0	0	0	0	0	0	0	0	0	0	0	-1.58805	1.10189	0.462007	3.18534	-0.141705	-0.130267	-0.14455	-0.304084	0.856242	1.12715	0.0726033	-0.901151	-1.17868	0	1	1	1	0
0	0	0	0	0	0	4	0	0	0	0	0	0	0.820593	-0.429805	-0.470619	-0.491701	-0.354122	-0.179031	-0.658432	-0.340556	0.785051	0.63527	0.474931	-0.404106	0.0781379	1	0	1	1	1
0	0	0	0	0	0	1	0	0	1	1	0	0	-1.44594	0.56805	-0.0397918	3.32418	-0.212638	-0.179031	-0.687797	-0.349674	0.998626	0.747453	0.173185	-0.682993	-0.724084	1	0	1	1	1
0	0	0	0	0	0	1	1	0	0	0	0	0	0.681755	-0.193499	-0.235713	-0.491701	-0.303893	-0.179031	-0.540973	-0.199227	0.642667	0.894154	0.0223123	-0.617236	-0.56364	0	0	1	1	1
0	0	0	1	0	0	20	1	0	2	0	0	0	0.877781	-0.593071	-0.498607	-0.491701	-0.354122	-0.179031	-0.555656	-0.386146	0.713859	1.11852	0.324058	-0.32984	-0.256121	1	0	1	1	1
0	0	0	1	1	0	26	4	0	0	0	0	0	0.862623	-0.502845	-0.578575	-0.491701	-0.354122	-0.179031	0.119732	0.863023	0.642667	1.09263	0.273767	-0.0683594	0.131619	1	0	1	1	1
0	0	0	1	1	0	37	3	0	1	0	0	0	0.920673	-0.657518	-0.628555	-0.491701	-0.353738	-0.179031	0.207826	0.853905	0.642667	0.816489	0.0223123	0.0573523	0.599582	1	1	1	1	1
0	1	0	1	0	0	28	0	0	0	0	0	0	0.508983	-0.515735	0.125142	-0.490528	0.144329	-0.179031	1.1475	-0.60042	0.571475	0.057095	2.48657	-0.418805	0.225212	0	1	1	0	0
0	0	0	1	0	0	10	3	0	0	0	1	0	-0.532473	-0.264391	0.248093	-0.491701	-0.273219	3.36021	-0.673114	-0.960582	0.998626	1.32563	2.08424	-0.920878	-1.19205	0	0	1	0	0
0	0	0	0	0	0	0	0	0	0	0	0	0	-1.3779	1.91822	4.81426	-0.245704	-0.29239	1.29216	-0.555656	-1.0472	0.713859	1.18756	1.38017	-0.929774	-1.16531	1	0	1	1	0
0	0	0	0	0	0	0	0	0	0	0	0	0	-1.59253	-0.0382893	-0.0677806	2.09928	0.306517	-0.179031	-0.306056	-0.623215	0.856242	1.19619	0.42464	-0.895349	-1.16531	1	1	1	1	1
0	0	0	1	0	0	6	0	0	0	0	0	0	0.523452	0.295224	-0.24271	-0.471756	-0.34607	-0.179031	-0.379467	-0.532034	0.713859	0.902784	0.374349	-0.665973	-0.20264	1	1	1	1	1
0	0	0	0	0	0	0	0	0	0	0	0	0	-1.63181	-0.104348	-0.484613	2.58776	0.376684	-0.179031	-0.423514	-0.390705	0.998626	1.27385	0.625804	-0.876782	-1.17868	0	0	1	1	0
0	0	0	0	0	0	0	0	0	0	0	0	0	-1.26576	2.58256	1.74149	0.216566	0.142795	-0.179031	-0.408832	-0.335997	0.856242	1.11852	0.223476	-0.899604	-1.17868	0	0	1	1	0
0	0	0	1	0	0	2	0	0	0	1	0	0	0.203574	0.854303	0.0251821	-0.38024	-0.325748	-0.107601	-0.320738	-0.472767	0.927434	1.52411	0.826968	-0.544903	0.0781379	1	1	1	1	1
0	0	0	1	0	0	4	0	0	0	1	0	0	-0.272195	0.866655	-0.0287962	0.825105	-0.351054	-0.108975	-0.423514	-0.491003	1.06982	1.42918	0.826968	-0.639284	-0.790936	1	1	1	0	1
0	0	0	0	0	0	1	0	0	0	0	0	0	-1.53948	1.57826	-0.0557854	1.0054	1.52887	-0.179031	-0.39415	-0.500121	1.28339	1.22207	0.676095	-0.847772	-1.17868	0	0	1	1	1
0	0	0	1	1	0	4	3	0	1	0	0	2	0.403562	-0.644092	0.610947	-0.491701	-0.349904	0.849841	0.251873	0.872141	0.856242	1.15304	0.173185	-0.233525	0.412397	1	0	1	0	1
0	0	0	1	0	0	5	2	0	0	0	0	0	0.475737	-0.10757	-0.0817749	-0.491701	-0.132119	-0.179031	0.354649	0.73993	0.785051	0.712935	0.173185	-0.230044	1.4018	1	1	1	0	1
0	0	0	1	0	0	2	0	0	0	0	0	0	0.758408	-0.196185	-0.544589	-0.491701	-0.354122	-0.179031	-0.364785	-0.696159	0.0731328	0.367756	0.826968	-0.509704	-0.523529	1	1	1	1	1
0	0	0	1	0	0	15	0	0	0	0	1	0	0.737565	-0.439472	-0.323678	-0.489746	-0.354122	-0.179031	-0.350103	-0.486444	0.571475	0.764712	0.776677	-0.541035	0.51936	0	1	1	1	1
0	0	0	0	0	0	3	1	0	0	0	0	0	0.519662	-0.0108992	-0.496608	-0.469018	-0.00520625	-0.179031	-0.423514	-0.4135	0.927434	1.29111	0.374349	-0.539101	-0.0020843	1	1	1	1	1
0	0	0	1	0	0	7	0	0	2	0	0	0	0.239575	0.911768	-0.19273	-0.447117	-0.196151	-0.179031	0.384014	0.935967	0.998626	0.781971	0.223476	-0.420739	0.639693	1	1	1	0	1
0	0	0	1	0	0	10	0	0	0	0	0	0	0.0154711	0.439693	1.2187	-0.477622	0.110204	-0.179031	-0.408832	-0.222022	1.14101	0.911413	0.0726033	-0.595575	0.0781379	1	1	1	1	1
0	0	0	1	0	0	22	5	0	0	0	1	0	0.894662	-0.578034	-0.624557	-0.491701	-0.354122	-0.179031	-0.262009	-0.664246	0.144325	0.376386	1.32988	-0.575848	-0.470047	1	1	1	1	1
0	0	0	0	0	0	0	0	0	0	0	0	0	0.796477	-0.489419	-0.386652	-0.491701	-0.321914	-0.179031	-0.350103	-0.700718	0.286708	0.583493	1.73221	-0.686087	-0.109047	1	1	1	1	1
0	0	0	0	0	0	0	0	0	0	0	0	0	-0.211734	0.445064	3.49479	-0.338784	-0.353355	-0.179031	-0.188597	-0.190109	0.215516	-0.158642	0.525222	-0.609887	-0.20264	0	1	1	0	1
0	0	0	1	0	0	15	2	0	0	0	0	0	0.559281	0.0804008	-0.231715	-0.437339	-0.352971	-0.179031	-0.291373	-0.190109	0.500283	-0.0205702	0.173185	-0.561536	0.278693	0	1	1	1	1
0	0	0	1	0	0	12	1	0	0	0	0	0	0.530515	-0.062994	-0.0407914	-0.346215	-0.345686	-0.179031	-0.364785	-0.176432	0.286708	0.0053182	0.173185	-0.370841	1.77617	0	1	1	1	1
0	0	0	0	0	0	0	0	0	0	0	0	0	-1.63784	0.366653	0.293074	2.78604	-0.201519	-0.179031	-0.496926	-0.308643	1.2122	1.17893	-0.0279786	-0.876395	-1.16531	0	1	1	1	1
0	0	0	1	1	0	2	6	0	0	0	0	0	0.91361	-0.703705	-0.507604	-0.491701	-0.354122	-0.179031	0.178461	0.575805	0.215516	0.618011	-0.380015	0.118467	0.920471	1	0	1	1	1
0	0	0	1	1	0	9	3	0	0	0	1	0	0.697258	-0.532384	0.312067	-0.491701	-0.310028	-0.179031	0.384014	0.863023	0.3579	0.548975	-0.732052	0.0623807	1.18788	1	0	1	1	1
0	0	1	1	1	0	76	11	0	0	0	0	1	0.926702	-0.721428	-0.546588	-0.491701	-0.352971	-0.179031	0.54552	0.703458	-0.140443	0.393645	-0.933216	0.57219	0.947212	1	0	1	1	1
0	0	0	1	1	0	3	1	0	1	1	1	0	0.53172	-0.524865	-0.298688	-0.38024	-0.159342	-0.179031	-0.423514	-0.472767	1.06982	0.747453	-0.279434	-0.518214	0.546101	1	1	1	0	1
0	0	1	1	1	0	43	12	0	1	1	0	0	0.940482	-0.727873	-0.611562	-0.491701	-0.354122	-0.179031	0.0463203	-0.00774807	0.642667	0.609381	-0.380015	-0.178212	0.465878	1	1	1	1	1
0	0	0	1	0	0	3	0	0	0	0	0	0	0.919295	-0.727873	-0.488611	-0.491701	-0.354122	-0.179031	0.281238	0.543892	0.3579	0.428162	2.3357	-0.556121	0.425767	0	1	1	1	1
0	0	0	1	0	0	21	0	0	0	0	0	0	0.924462	-0.706391	-0.582574	-0.491701	-0.353738	-0.179031	-0.159232	-0.404382	0.286708	-0.19316	1.179	-0.529044	-0.162529	1	1	1	1	1
0	0	0	1	0	0	59	0	0	0	0	0	0	0.8578	-0.485122	-0.583573	-0.491701	-0.354122	-0.179031	0.73639	0.55301	-0.211634	-0.633263	0.977841	-0.0463115	1.78954	0	0	1	0	1
0	0	0	1	0	0	5	1	0	0	0	0	0	0.912749	-0.699946	-0.502606	-0.491701	-0.354122	-0.179031	0.809802	-0.0214251	0.0731328	-0.391638	-0.178852	-0.212638	-0.269492	1	0	1	0	1
0	0	0	1	0	0	4	0	0	0	0	0	0	-0.63841	0.0293802	0.589955	0.648722	-0.335334	-0.174911	-0.408832	-0.27673	1.06982	0.781971	-0.329725	-0.675257	-0.456677	1	1	1	1	1
0	0	0	0	0	0	0	0	0	0	0	0	0	-1.19927	2.1266	2.14333	-0.458067	-0.296991	1.23584	-0.511609	-0.755426	1.56816	1.18756	-0.279434	-0.865178	-1.13857	1	1	1	1	1
0	0	0	1	0	0	6	4	0	0	0	0	0	0.914816	-0.723577	-0.470619	-0.491701	-0.354122	-0.179031	0.251873	-0.390705	0.286708	0.376386	-0.128561	-0.123286	1.65584	1	1	1	0	1
0	0	0	1	0	0	10	1	1	0	0	0	0	-0.0927052	-0.200481	-0.36766	1.21189	-0.351054	-0.179031	-0.379467	-0.623215	1.06982	1.16167	-0.329725	-0.614528	-0.790936	1	1	1	1	1
0	0	0	0	0	0	3	0	0	0	0	2	0	0.903275	-0.616702	-0.602566	-0.491701	-0.354122	-0.179031	-0.379467	-0.641451	1.2122	0.859636	-0.229143	-0.438919	0.719915	1	1	1	0	1
0	0	0	1	0	0	8	1	0	0	0	0	0	0.814047	-0.482974	-0.333674	-0.491701	-0.354122	-0.179031	0.119732	-0.121723	0.927434	0.712935	-0.430306	-0.309726	0.305434	1	1	1	0	1
0	0	0	0	0	0	0	0	0	0	0	0	0	0.307444	-0.0968287	0.928819	-0.438904	-0.266701	-0.179031	-0.423514	-0.714395	1.35458	0.773341	-0.0782696	-0.665973	-0.282862	1	1	1	1	1
0	0	0	1	0	0	17	1	0	0	0	1	0	0.625772	-0.218741	-0.426636	-0.47684	-0.30696	-0.179031	0.00227332	-0.787339	0.571475	1.09263	2.13453	-0.699239	0.572841	1	1	1	1	1
0	0	0	1	0	0	84	3	0	0	0	0	0	0.498131	-0.288559	1.13574	-0.491701	-0.353355	-0.179031	0.765755	-0.267612	0.0731328	-0.270825	-0.229143	-0.19059	-0.282862	1	1	1	0	1
0	0	0	1	0	0	22	2	0	0	0	0	0	-0.150066	0.751725	2.58016	-0.344651	-0.351438	-0.179031	0.780437	-0.36791	0.286708	-0.124124	-0.229143	-0.281876	-0.496788	1	1	1	0	1
0	0	0	1	0	0	42	3	0	0	0	0	0	0.893112	-0.712835	-0.364661	-0.491701	-0.354122	-0.179031	0.839167	-0.349674	0.286708	-0.495191	-0.0782696	-0.232752	-0.336343	1	1	1	0	1
1	0	0	1	1	1	120	17	2	0	0	0	0	0.889495	-0.571052	-0.607564	-0.491701	-0.354122	-0.179031	0.589567	-0.108046	-1.06594	-0.866259	-0.480597	0.720336	1.88314	1	0	1	0	1
0	1	0	1	0	0	174	1	0	0	0	0	0	0.657811	-0.273521	-0.387652	-0.384542	-0.353738	-0.179031	0.222508	-0.331438	0.713859	0.488569	-0.480597	-0.373162	-0.0823065	1	0	1	0	1
1	0	1	1	1	0	37	3	0	0	0	0	0	0.54774	-0.248279	0.0671652	-0.411136	-0.353738	0.0682276	0.251873	-0.545712	0.642667	0.868266	-0.380015	-0.332547	-0.536899	1	0	1	0	1
0	0	0	0	0	0	1	0	0	0	0	0	0	0.81353	-0.377711	-0.528595	-0.491701	-0.353355	-0.179031	0.0903673	-0.463649	0.785051	1.0236	-0.480597	-0.334481	-0.109047	1	1	1	0	1
0	0	0	1	0	0	18	1	0	0	0	0	0	0.0152989	0.21198	0.877839	-0.445943	-0.353738	-0.179031	0.428061	-0.418059	0.927434	0.764712	-0.430306	-0.569272	-0.403195	1	1	1	0	1
0	0	0	1	0	0	4	0	0	0	0	1	0	-0.247735	-0.203166	0.118145	-0.171006	-0.238711	-0.179031	-0.0711384	-0.486444	1.2122	0.902784	-0.329725	-0.606792	-0.149158	1	1	1	0	1
0	0	0	1	0	0	4	2	0	0	0	0	0	0.285567	0.883304	-0.188732	-0.370463	-0.328049	-0.179031	-0.408832	-0.614097	1.14101	0.730194	-0.0279786	-0.477986	-0.59038	1	1	1	1	1
0	0	0	1	0	0	15	1	0	1	0	0	0	0.730158	-0.0619199	-0.631554	-0.49131	-0.354122	-0.179031	-0.423514	-0.604979	1.06982	0.773341	0.0223123	-0.364265	-0.309603	1	1	1	1	1
0	0	0	1	0	0	11	1	0	0	0	0	0	-0.0554981	-0.249891	1.78348	-0.451028	0.398155	-0.179031	-0.467562	-0.650569	1.06982	0.95456	0.122894	-0.636189	-0.510158	1	1	1	1	0
0	0	0	1	0	0	8	0	0	0	1	0	0	0.702598	-0.412082	-0.426636	-0.467454	-0.253281	-0.179031	0.501473	0.256675	0.429092	1.28248	2.48657	-0.498487	0.185101	1	1	1	1	1
0	0	0	1	0	0	13	0	0	0	0	0	0	0.718273	-0.660204	-0.400647	-0.487008	-0.351821	-0.179031	0.839167	0.206525	0.785051	0.574864	1.2293	-0.624585	0.479249	1	1	1	1	1
0	0	0	0	0	0	3	1	0	0	0	1	0	0.943238	-0.721965	-0.638551	-0.491701	-0.354122	-0.179031	0.516155	-0.92411	0.286708	1.00634	1.7825	-0.341831	-0.0020843	1	1	1	1	1
0	0	0	1	0	0	5	0	0	0	0	1	0	0.920501	-0.709613	-0.529595	-0.491701	-0.354122	-0.179031	0.912578	0.165494	0.144325	0.367756	1.27959	-0.170089	0.653064	1	1	1	1	1
0	0	0	1	0	0	14	1	0	0	0	0	0	0.936004	-0.715521	-0.608563	-0.491701	-0.354122	-0.179031	0.751073	0.0743141	0.500283	0.0916129	0.625804	-0.422286	0.358916	1	1	1	1	1
0	0	0	1	0	0	51	7	0	0	0	0	0	0.920845	-0.68276	-0.581574	-0.491701	-0.354122	-0.179031	1.17686	-0.427177	-0.85236	-1.00433	-1.18467	0.867709	1.17451	1	0	0	0	1
0	0	0	1	0	0	18	0	0	0	0	0	0	0.545673	-0.71928	0.796872	-0.491701	-0.354122	0.410956	0.237191	-0.308643	0.500283	0.393645	-0.732052	-0.283036	0.51936	1	1	1	1	1
0	0	0	1	1	0	35	8	0	0	0	0	0	0.485384	-0.291781	0.611946	-0.491701	-0.354122	0.132103	0.560202	-0.267612	0.429092	0.14339	-0.732052	-0.259441	0.318804	1	1	1	1	1
0	0	0	1	0	0	22	1	0	0	0	0	0	0.209947	-0.317023	0.150132	-0.250006	-0.338018	-0.179031	-0.423514	-0.4135	1.2122	0.514457	-0.380015	-0.57198	0.118249	1	1	1	1	1
0	0	0	1	0	0	24	1	0	0	0	0	0	-0.212939	1.12659	0.316065	0.231036	-0.23411	-0.179031	-0.364785	-0.532034	0.927434	0.264202	-0.430306	-0.51628	-0.724084	0	1	1	1	1
0	0	0	0	0	0	7	1	0	0	0	0	0	0.659534	-0.54044	-0.465621	-0.491701	-0.312712	0.0510568	1.32368	0.352414	0.3579	1.24796	3.03977	-0.377803	2.13717	0	1	1	0	1
0	0	0	1	0	0	33	2	0	0	0	0	0	0.868307	-0.724114	-0.349667	-0.491701	-0.352971	-0.179031	1.03004	-0.272171	0.144325	-0.0464586	-0.782343	-0.0846052	0.238582	1	0	1	0	1
1	0	1	1	1	1	112	71	0	0	0	0	0	0.897246	-0.70102	-0.410643	-0.491701	-0.354122	-0.179031	1.89629	-0.335997	-0.994744	-1.77235	-0.933216	1.00077	1.56225	1	0	1	0	1
0	0	0	1	0	0	3	1	0	0	0	0	0	0.593732	-0.340654	0.116146	-0.437339	-0.319613	-0.179031	0.780437	-0.235699	0.3579	0.0657245	-0.882925	-0.315915	0.185101	1	1	1	0	1
0	0	0	1	1	0	17	1	0	0	0	0	0	0.0432042	0.901564	0.146133	-0.269952	-0.349904	-0.179031	0.0169557	-0.36791	0.856242	0.359127	-0.933216	-0.566178	-0.630491	0	1	1	1	1
0	0	0	1	0	0	1	1	0	0	0	0	0	-1.17395	1.80866	1.69051	0.300651	-0.277053	0.200786	-0.467562	-0.563948	1.06982	0.548975	-0.63147	-0.799808	-1.13857	0	1	1	1	1
0	0	0	1	1	0	51	4	0	0	0	0	0	0.861417	-0.607572	-0.385653	-0.491701	-0.351054	-0.179031	2.557	-0.176432	-0.638785	0.695676	1.179	0.574124	1.72269	1	1	1	0	0
0	0	0	1	1	0	67	6	0	0	0	0	0	0.649543	-0.548495	0.669923	-0.491701	-0.348754	-0.179031	2.08717	-0.559389	0.00194099	0.756082	1.63162	-0.120191	0.251953	1	1	1	1	1
0	0	0	1	0	0	37	5	0	0	0	0	0	0.792515	-0.391674	-0.39365	-0.491701	-0.354122	-0.179031	1.72011	-0.377028	-0.140443	0.738824	1.179	-0.122512	0.666434	1	1	1	0	1
0	0	0	1	0	0	3	0	0	0	0	0	0	-0.970691	-0.355691	0.309068	1.62802	-0.26325	-0.179031	-0.0270914	-0.477326	0.927434	0.367756	-0.732052	-0.613755	-0.416566	0	0	1	1	1
0	0	0	0	0	0	0	0	0	0	0	0	0	-0.346782	-0.261169	0.935816	1.4399	-0.345303	-0.179031	-0.350103	-0.6916	0.856242	0.781971	-0.681761	-0.563857	-0.764195	0	1	1	1	0
0	0	0	1	0	0	7	2	0	0	0	0	0	0.84867	-0.561922	-0.387652	-0.491701	-0.354122	-0.179031	0.207826	-0.764544	0.500283	-0.0809765	-0.63147	-0.399465	-0.149158	1	1	1	1	1
0	0	0	1	0	0	24	0	0	0	0	0	0	0.727747	-0.124756	-0.510603	-0.48779	-0.353738	-0.179031	0.29592	-0.677923	0.571475	-0.089606	-0.430306	-0.64818	-0.256121	1	1	1	1	1
0	0	0	1	1	0	29	6	0	0	0	0	0	0.542056	-0.211222	-0.0747777	-0.348562	-0.346453	-0.179031	0.193144	-0.755426	0.571475	0.272832	0.0223123	-0.675257	-0.470047	1	1	1	0	1
0	0	0	1	0	0	6	2	0	0	0	0	0	0.928597	-0.702094	-0.59057	-0.491701	-0.354122	-0.179031	-0.100503	-0.559389	0.571475	0.367756	-0.732052	-0.416484	-0.429936	1	1	1	1	1
0	0	0	1	1	0	22	8	0	0	0	0	0	0.927046	-0.696187	-0.59257	-0.491701	-0.354122	-0.179031	0.339967	-0.55483	0.286708	0.0916129	-0.480597	-0.371228	0.546101	1	1	1	1	1
0	0	0	1	0	1	33	8	0	0	0	0	0	0.58977	-0.274595	0.539975	-0.491701	-0.347987	-0.17285	0.119732	-0.696159	0.429092	0.454051	0.223476	-0.570432	0.599582	1	1	1	1	1
0	0	0	1	1	0	20	7	0	0	0	0	0	0.748073	-0.666648	0.390035	-0.491701	-0.353738	-0.179031	1.10345	-0.399823	0.0731328	0.177908	-0.782343	-0.204902	0.358916	1	1	1	0	1
0	0	0	1	1	0	1	1	0	0	1	0	0	0.814564	-0.513049	-0.524597	-0.491701	-0.265934	-0.179031	-0.320738	-0.550271	1.06982	0.523087	-0.279434	-0.325972	0.0647675	1	1	1	1	1
0	1	0	1	1	0	15	5	0	0	0	1	0	0.89294	-0.569441	-0.630554	-0.491701	-0.354122	-0.179031	-0.438197	-0.390705	1.14101	0.851007	-0.329725	-0.327519	0.305434	1	1	1	1	1
